# Supplementary material for: Distinct loiasis infection states and associated clinical and hematological manifestations in patients from Gabon
Source: PLoS Negl Trop Dis. 2022 Sep 19;16(9):e0010793. doi: 10.1371/journal.pntd.0010793 (PMC9521832; doi:10.1371/journal.pntd.0010793)
Supplement: S2 Appendix — (XLSX) [file pntd.0010793.s002.xlsx]

## Sheet: Data
ID	sex	agegroup	Mansonella PCR	LL_microfilaremia	Loa groups	PosNeg	art_history	fatigue	headache	paralysis	paresthesia	urticaria	mya_history	pru_history	swelling	cs_history	hb	eosperc	eos_abs	wbc	neu_abs	neuperc	bas_abs	basperc
1	Male	>= 60 Years	0	0	occult	1	1	1	1	1	0	0	1	1	0	1	12.3	38	3	8	1.7	21	0.1	1
2	Male	>= 60 Years	1	0	occult	1	1	1	0	1	0	0	1	1	0	0	13.1
3	Female	>= 60 Years	1	100	raploa+microfil	1	1	0	1	0	0	0	0	1	0	1	9.1	2	0.2	8.1	3.6	44	0	0
4	Female	>= 60 Years	0	0	occult	1	1	1	1	1	1	1	1	1	0	1	12.3
5	Male	>= 60 Years	0	0	no loa	0	1	1	1	1	1	0	1	1	0	0	14.8
6	Female	>= 60 Years	0	0	no loa	0	1		0	0	0	0	0	1	0	1	14.3
7	Male	>= 60 Years	1	0	no loa	0	1	1	1	1	1	0	1	1	1	1	13.6
8	Female	15-59 years	1	100	raploa+microfil	1	0	1	1	1	1	0	0	1	1	1	12
9	Male	<15 years	0	0	no loa	0	0	1	1	0	0	0	0	1	0	0	11.9
10	Male	<15 years	0	0	no loa	0	0	1	0	0	1	0	0	1	0	0	11.6
11	Female	<15 years	0	0	occult	1	0	0	1	0	1	0	0	1	0	1	12
12	Female	<15 years	0	0	no loa	0	0	1	0	0	0	0	0	1	0	1	12.1
13	Female	<15 years	0	0	no loa	0	0	1	0	0	0	0	0	1	0	0	11
14	Male	<15 years	1	0	no loa	0	1	1	1		0	0	0	1	0	0	11.9
15	Female	15-59 years	0	1950	raploa+microfil	1	0	0	1	0	1	1	1	1	0	0	13.5
16	Male	<15 years	1	250	microfilaraem	1	0	0	1	0	1	1	0	1	0	0	11.1
17	Male	15-59 years	0	0	no loa	0	0	1	0	1	1	0	1	1	1	1	15.6
18	Female	15-59 years	1	0	occult	1	1	1	1	1	0	0	1	1	1	1	12.8
19	Female	15-59 years	0	0	occult	1	1	1	1	1	1	0	1	1	1	1	13.3
20	Female	15-59 years	1	0	occult	1	0	1	1	1	0	1	0	1	0	0	12.7
21	Male	<15 years	1	0	no loa	0	0	0	1	0	1	0	0	1	1	0	10.4
22	Female	<15 years	1	0	no loa	0	0	1	0	0	0	0	0	1	0	0	11.5
23	Female	>= 60 Years	0	0	no loa	0	1	1	1	1	1	1	1	1	1	0	10.1
24	Female	>= 60 Years	1	0	occult	1	1	1	1	1	1	0	1	1	1	1	10.6
25	Male	15-59 years	1	0	no loa	0	1	1	1	1	1	0	1	0	0	1	14.7
26	Female	>= 60 Years	0	0	occult	1	1	1	0	1	1	0	1	0	0	0	13.9	11	0.7	6.7	3	44	0	0
27	Male	>= 60 Years	1	10150	microfilaraem	1	0	1	0	1	1	0	0	1	0	0	11.9	17	1.2	7	2.8	40	0	1
28	Female	15-59 years	0	0	no loa	0	0	1	0	0	0	0	0	1	0	1	13	13	0.9	6.9	2.8	41	0	0
29	Female	>= 60 Years	0	0	occult	1	1							0		0	12.2	30	2.5	8.3	2.9	24	0	0
30	Female	>= 60 Years	1	0	occult	1	1	0	1	1	1	0	0	0	0	0	12.1	16	1.5	8.9	3.3	37	0	0
31	Female	>= 60 Years	0	0	occult	1	0	0	0	0	1	0	1	1	0	0	14.1	20	3.8	13.3	5.7	43	0.1	0
32	Male	15-59 years	0	0	no loa	0	1	1	0	1	0	0	1	1	1	0	14	29	2.1	7.3	2.8	38	0	0
33	Female	>= 60 Years	0	50	microfilaraem	1	1	0	0	1	1	0	1	1	0	0	13.3	11	0.8	7.4	3	41	0	0
34	Male	>= 60 Years	0	0	no loa	0	1	1	1	1	1	1	1	1	1	1	12.3	7	0.3	4.6	2.1	45	0	0
35	Female	15-59 years	0	0	no loa	0	1	0	1	1	1	0	1	1	0	1	12.3	1	0	3.3	1.5	46	0	0
36	Female	15-59 years	0	0	no loa	0	0	0	0	0	0	0	0	1	0	0	12.9	2	0.1	4.2	2	47	0	0
37	Female	15-59 years	0	0	no loa	0	1	0	0	0	0	0	0	0	0	1	11.7	1	0	4	1.4	35	0	0
38	Male	15-59 years	1	0	occult	1	1	1	1	1	0	0	1	1	0	1	12	48	5.7	11.8	2.4	20	0.1	1
39	Male	<15 years	1	0	occult	1	0	0	1	0	1	1	0	1	0	0	12.9	19	2.4	12.5	4.8	38	0.1	1
40	Male	>= 60 Years	1	100	raploa+microfil	1	1	0	0	1	0	0	1	1	0	1	11.6	10	1.1	10.6	5.3	50	0	0
41	Female	15-59 years	0	0	occult	1	1	1	0	0	0	0	0	0	0	0	13	14	1.2	8.3	1.7	21	0	0
42	Male	>= 60 Years	0	0	occult	1	1	1	1	1	0	0	0	1	0	0	14.4	21	1.8	8.5	3.7	43	0	0
43	Female	>= 60 Years	1	0	occult	1	0	1	0	1	0	0	1	0	0	0	11.8	25	1.8	7.5	3.3	45	0	0
44	Female	15-59 years	0	6550	raploa+microfil	1	1	1	1	1	0	0	1	0	0	1	9.9	20	1.8	9.2	2.8	31	0	0
45	Male	15-59 years	1	0	no loa	0	1	1	1	1	0	0	0	1	1	1	15	7	0.4	6.1	2.2	36	0	0
46	Male	15-59 years	0	0	no loa	0	0	0	0	0	0	1	0	1	0	0	15.4	10	0.6	5.5	2	37	0	0
47	Male	15-59 years	1	0	no loa	0	0	0	1	0	0	1	1	1	1	1	14.2	39	3.8	9.8	2.4	24	0	0
48	Female	<15 years	1	0	no loa	0	0	0	1	1	0	0	0	1	1	0	13.6	21	2	9.7	2.3	24	0	0
49	Female	15-59 years	1	1400	microfilaraem	1	0	0	0	0	1	0	0	1	0	1	13	18	1.7	9.6	3.8	39	0	0
50	Female	<15 years	0	0	no loa	0	0	0	0	0	0	0	0	0	0	0	12	10	1	9.5	2.7	28	0	0
51	Female	<15 years	1	0	no loa	0	0	0	1	0	1	0	1	1	0	1	11.8	34	4	12	3.2	27	0.1	1
52	Male	>= 60 Years	0	50	raploa+microfil	1	1	1	1	1	0	1	1	1	1	1	14.5	20	0.9	4.3	1.6	37	0	0
53	Male	15-59 years	1	0	no loa	0	1	1	1	1	0	1	1	1	1	1	13.8	10	0.9	9.1	2.6	28	0	0
54	Male	<15 years	0	0	no loa	0	0	0	0	0	0	0	0	0	0	0	12	14	2.2	15.3	4.5	29	0	0
55	Female	<15 years	0	0	no loa	0	0	1	1	0	0	0	0	1	1	0	11.7	28	2.4	8.7	1.7	19	0	0
56	Female	<15 years	1	0	no loa	0	0	0	1	0	0	0	0	1	0	0	10.6	23	2.5	10.9	3.2	29	0	0
57	Female	<15 years	1	0	no loa	0	0	0	1	0	0	0	0	1	0	0	10.3	19	1.6	8.6	2.2	26	0	0
58	Female	15-59 years	0	0	no loa	0	1	0	1	0	0	0	1	0	1	1	12.3	17	1.2	7.2	2.2	30	0	0
59	Male	15-59 years	0	0	no loa	0	0	1	0	0	1	0	0	1	0	0	15.4	15	0.7	4.7	1.7	36	0	0
60	Male	>= 60 Years	1	0	occult	1	0	0	1	0	0	0	0	0	1	1	12.2	13	1.7	13.2	3.1	23	0	0
61	Male	>= 60 Years	1	0	no loa	0	1	0	1	0	0	0	0	0	0	1	12.9	9	0.6	6.5	2.1	32	0	0
62	Male	15-59 years	0	0	no loa	0	0	0	1	1	0	0	0	0	0	0	11.5	2	0.1	4.6	2.4	53	0	0
63	Male	>= 60 Years	1	0	occult	1	1	0	1	1	1	0	1	1	1	1	13.2	7	0.3	3.7	1.5	39	0	0
64	Female	>= 60 Years	1	11550	raploa+microfil	1	1	0	0	0	0	0	0	1	0	0	11.8	11	0.7	5.7	3.2	56	0	0
65	Female	15-59 years	0	0	occult	1	0	0	0	0	0	0	0	0	1	1	11.1	1	0	4.9	3.6	74	0	0
66	Male	15-59 years	0	0	no loa	0	0	0	0	0	1	0	0	0	0	1	13.5	2	0.1	5.8	2.4	42	0	0
67	Male	15-59 years	0	13900	microfilaraem	1	0	0	1	0	0	0	0	0	0	0	13.1	32	2.7	8.4	2.8	34	0	0
68	Female	15-59 years	0	0	no loa	0	1	1	1	0	0	0	0	1	0	0	12.7	2	0.1	5.7	3.5	61	0	0
69	Female	>= 60 Years	0	0	occult	1	0	0	0	0	0	0	0	0	0	0	12.7	0	0	3.2	0.7	23	0	0
70	Male	>= 60 Years	1	1	raploa+microfil	1	1	1	0	0	0	0	0	0	0	1	13.5	18	1.1	6	2.6	44	0	0
71	Male	15-59 years	1	1	microfilaraem	1	1	0	1	0	0	0	1	0	0	1	14.5	20	1	4.9	1.3	25	0	0
72	Female	15-59 years	1	1450	raploa+microfil	1	1	0	0	0	0	0	0	0	0	1	12.3	22	1.4	6.6	2	31	0	0
73	Female	<15 years	1	0	no loa	0	0	0	0	0	0	0	0	0	0	0	10.8	9	0.8	8.1	2.2	28	0	0
74	Male	<15 years	1	0	no loa	0	0	0	0	0	0	0	1	1	0	0	11.5	41	6.3	15.3	2.9	19	0	0
75	Female	15-59 years	1	450	raploa+microfil	1	0	1	1	1	0	0	1	1	0	1	13.6	41	3.8	9.3	2.5	27	0.1	1
76	Female	<15 years	1	0	no loa	0	0	0	0	0	0	0	0	0	1	0	11.3	11	0.7	6.3	2.5	39	0	0
77	Female	<15 years	0	0	no loa	0	0	0	1	0	0	0	0	1	1	0	11	8	0.3	4.1	1.6	40	0	0
78	Female	<15 years	1	7050	raploa+microfil	1	0	1	1	1	1	1	0	1	0	1	11.5	27	5.2	19.4	4.9	25	0.1	0
79	Male	>= 60 Years	1	1650	microfilaraem	1	0	1	1	0	1	0	0	0	1	0	11	42	3.5	8.5	2.2	25	0	0
80	Male	>= 60 Years	1	6150	microfilaraem	1	1	1	1	0	0	0	1	1	0	0	12.7	16	0.9	5.4	2.3	42	0	0
81	Male	15-59 years	1	0	no loa	0	0	0	0	0	0	0	0	0	0	1	13.3	17	1	6	1.8	30	0	0
82	Male	15-59 years	1	700	raploa+microfil	1	0	0	0	0	0	0	0	0	0	1	13.5	42	4.4	10.5	2.7	26	0.1	1
83	Male	>= 60 Years	1	0	occult	1	1	0	1	0	0	0	1	0	0	0	11.8	23	0.8	3.4	1	28	0	0
84	Male	>= 60 Years	1	5150	raploa+microfil	1	0	0	1	0	0	0	0	0	0	1	15.2	13	0.8	6	2.4	40	0	0
85	Female	15-59 years	0	0	occult	1	1	1	0	0	0	0	1	1	0	1	12.9	19	1.8	9.5	2.8	29	0	0
86	Male	>= 60 Years	0	0	occult	1	0	1	1	0	0	0	0	1	1	1	10.5	26	1.4	5.4	1.4	26	0	0
87	Male	<15 years	1	0	no loa	0	0	0	0	0	1	0	0	0	1	0	10.6	33	3.2	9.7	2.2	23	0	0
88	Male	<15 years	1	450	microfilaraem	1	0	0	0	0	1	0	0	1	1	0	12.3	30	4	13.5	3.2	23	0	0
89	Male	<15 years	0	0	no loa	0	0	1	0	0	0	0	0	0	1	0	11.2	2	0.2	11	3.6	33	0	0
90	Female	15-59 years	1	0	occult	1	1	1	1	1	1	0	1	1	0	1	11.5	17	0.9	5.5	1.9	35	0	0
91	Female	>= 60 Years	0	0	occult	1	0	1	1	1	1	0	1	1	0	0	13.9	10	0.7	6.9	3.4	50	0	0
92	Female	15-59 years	0	0	no loa	0	1	0	0	0	0	0	1	0	1	1	12.4	4	0.3	5.9	3.1	53	0	0
93	Male	<15 years	1	0	no loa	0	1	1	1	1	0	1	0	1	1	1	11.7	38	3.7	9.6	2	21	0	0
94	Male	15-59 years	1	4600	raploa+microfil	1	1	0	1	0	0	0	0	0	0	1	11.3	21	2.7	12.8	6.1	47	0.1	1
95	Male	15-59 years	0	0	no loa	0	0	1	0	0	0	0	0	1	1	0	16.1	7	0.5	7.7	3.9	50	0	0
96	Male	15-59 years	0	1	raploa+microfil	1	0	0	0	0	0	0	0	0	0	1	18.2	14	0.9	6.9	2.6	37	0	0
97	Male	15-59 years	1	0	occult	1	1	1	1	1	1	0	1	1	1	1	12.9	16	0.8	5.2	1.6	31	0	0
98	Male	15-59 years	1	0	no loa	0	0	0	0	0	0	0	0	0	0	0	15.1	4	0.3	7.7	2	26	0	0
99	Male	15-59 years	1	0	occult	1	0	0	0	0	0	0	0	0	0	0	16.3	21	1.9	8.9	2.8	31	0	0
100	Male	15-59 years	0	3550	raploa+microfil	1	0	1	0	0	1	0	0	0	0	0	14.2
101	Male	15-59 years	1	200	raploa+microfil	1	0	0	0	0	1	1	0	0	0	0	16.5
102	Male	15-59 years	1	0	occult	1	1	0	1	1	0	1	0	1	1	1	14.4	16	1.5	9.6	3.8	40	0	0
103	Male	15-59 years	0	0	no loa	0	0	1	0	0	0	0	1	0	0	0	16
104	Male	15-59 years	0	0	occult	1	0	0	0	0	0	0	0	0	0	0	18.4
105	Male	>= 60 Years	1	0	no loa	0	0	0	0	0	0	0	1	0	0	0	14.1
106	Male	15-59 years	0	0	no loa	0	1	1	1	0	0	0	0	0	0	0	16.3
107	Male	15-59 years	0	1300	raploa+microfil	1	0	0	0	0	0	0	0	1	0	0	17.1
108	Male	15-59 years	0	0	no loa	0	0	0	0	0	1	0	0	0	0	1	14.2
109	Male	15-59 years	0	0	no loa	0	1	0	0	0	0	0	0	0	0	1	17.4
110	Male	15-59 years	1	0	occult	1	1	1	1	0	1	0	1	0	0	1	14.7
111	Male	15-59 years	1	3	microfilaraem	1	0	0	0	0	0	0	0	0	0	0	14.6
112	Male	15-59 years	0	0	no loa	0	0	1	0	0	1	0	0	1	0	1	14.5
113	Male	15-59 years	0	28	raploa+microfil	1	1	0	1	1	1	1	1	1	0	0	17.2
114	Male	15-59 years	1	0	occult	1	1	0	0	1	0	1	1	0	0	1	15.1
115	Male	15-59 years	1	1	raploa+microfil	1	0	1	1	0	0	1	0	0	0	1	15.6
116	Male	15-59 years	0	0	no loa	0	0	1	1	0	0	0	0	0	1	1	15.1
117	Male	15-59 years	1	3	raploa+microfil	1	0	0	1	0	0	0	1	0	0	1	13.1
118	Male	15-59 years	0	0	occult	1	0	0	0	0	0	1	1	0	0	1	15
119	Male	15-59 years	1	0	occult	1	0	0	0	0	0	0	0	0	1	1	17.1
120	Male	15-59 years	0	0	no loa	0	1	0	0	0	0	1	0	1	0	0	16
121	Male	15-59 years	1	1200	raploa+microfil	1	0	0	1	0	0	0	0	0	1	1	13.3
122	Male	15-59 years	1	25	microfilaraem	1	0	1	1	1	0	0	0	1	0	0	16.3
123	Male	15-59 years	1	600	raploa+microfil	1	0	0	0	1	0	0	0	0	0	0	12.2
124	Male	15-59 years	1	0	occult	1	0	0	0	0	0	0	0	0	1	0	15.3
125	Male	15-59 years	0	0	occult	1	0	0	1	1	0	0	0	0	1	0	16.4	38	3.2	8.3	1.4	17	0	0
126	Female	15-59 years	0	0	no loa	0	1	0	1	0	0	1	1	1	0	0	13.1	3	0.2	5.5	2.5	46	0	0
127	Female	15-59 years	1	0	no loa	0	0	0	1	0	0	0	0	0	0	1	13	12	0.6	5.5	2.1	38	0	0
128	Female	<15 years	0	0	no loa	0	0	0	1	0	0	0	0	1	0	0	12.2	21	1.7	8	2.4	30	0	0
129	Female	15-59 years	0	0	occult	1	0	0	0	0	0	0	0	0	0	0	10.5	11	0.5	4.8	2.5	51	0	0
130	Male	<15 years	0	0	no loa	0	0	0	0	0	0	0	0	0	0	0	13	8	0.8	9.1	4	44	0	0
131	Male	15-59 years	0	150	raploa+microfil	1	0	0	1	0	0	0	0	0	0	0	13.5	9	0.5	5.5	2.3	42	0	0
132	Male	15-59 years	1	26600	raploa+microfil	1	1	0	0	1	0	0	0	0	0	1	13.9	31	2.6	8.4	2.6	31	0.1	1
133	Female	15-59 years	0	0	occult	1	0	0	1	1	0	1	0	1	0	1	13.9	2	0.1	5.2	1.9	36	0	0
134	Male	15-59 years	0	0	no loa	0	1	0	0	0	1	1	0	1	0	0	14.2	51	4.2	8.2	1.5	18	0	0
135	Female	15-59 years	0	0	no loa	0	0	0	1	0	0	1	0	1	0	1	12.4	5	0.2	5.2	2.2	42	0	0
136	Male	15-59 years	1	0	no loa	0	0	0	0	0	0	0	0	0	0	0	15.6	11	0.7	6	1.6	27	0	0
137	Female	<15 years	0	0	no loa	0	0	0	1	0	0	0	0	0	1	0	12.5	1	0.1	9.7	7.3	75	0	0
138	Male	15-59 years	0	0	no loa	0	1	0	0	0	1	0	0	0	0	0	15.4	17	0.8	5	1.6	32	0	0
139	Female	<15 years	1	0	no loa	0	0	0	0	0	0	0	0	0	0	0	10.9	6	0.5	7.9	3.9	49	0	0
140	Male	15-59 years	1	0	no loa	0	0	0	0	0	0	1	0	0	1	0	14.8	18	1.4	7.6	3.1	41	0	0
141	Male	15-59 years	0	1600	microfilaraem	1	0	0	1	0	0	0	0	0	0	0	15.2	12	0.8	6.9	2.9	42	0	0
142	Male	15-59 years	0	0	occult	1	0	1	1	0	0	1	1	0	0	1	13	5	0.3	3.6	1.5	42	0	0
143	Female	15-59 years	1	0	occult	1	0	1	1	1	0	1	0	0	1	1	13.4	23	1.6	7	1.9	27	0	0
144	Female	<15 years	1	0	no loa	0	0	0	1	0	0	0	0	1	0	0	9.6	20	1.5	7.4	2.6	35	0	0
145	Male	15-59 years	0	50	microfilaraem	1	0	1	0	0	0	1	0	1	0	0	15	32	3.2	9.8	3.4	35	1	1
146	Male	15-59 years	1	0	no loa	0	0	0	1	0	0	0	0	0	0	0	14.1	14	0.7	5.1	2.2	42	0	0
147	Male	15-59 years	0	0	no loa	0	0	0	1	0	0	1	0	0	0	0	14.5	2	0.1	4.8	2.3	48	0	0
148	Female	15-59 years	0	8850	raploa+microfil	1	1	0	1	0	0	1	0	0	0	0	10	6	0.3	4.4	2.3	52	0	0
149	Female	15-59 years	0	0	no loa	0	0	1	1	0	0	1	0	0	0	0	10	11	0.8	7	3.1	44	0	0
150	Male	15-59 years	1	8000	microfilaraem	1	0	0	0	0	0	0	0	0	0	0	13.6	19	1.5	7.6	2.6	34	0	0
151	Female	15-59 years	1	8700	raploa+microfil	1	0	1	1	0	1	0	1	1	0	1	13.3	14	1.2	8.6	3.1	37	0	0
152	Female	15-59 years	0	0	no loa	0	0	1	0	0	0	0	0	0	0	1	12.3	11	0.7	6.1	2.6	43	0	0
153	Male	15-59 years	1	1050	raploa+microfil	1	0	0	0	0	0	0	0	1	0	1	15.2	16	1	6.1	2.9	47	0	0
154	Male	15-59 years	1	25850	microfilaraem	1	0	1	0	0	0	0	0	1	0	1	12.4	32	2.5	7.7	1.9	24	0	0
155	Male	<15 years	0	0	no loa	0	0	0	0	0	0	0	0	0	0	0	13.1	9	0.8	9.3	3.4	37	0	0
156	Female	15-59 years	1	50	raploa+microfil	1	0	0	1	0	0	0	0	0	1	1	13.1	19	1.4	7.2	2	28	0	0
157	Female	15-59 years	1	0	occult	1	0	0	1	1	0	0	1	1	0	0	9.8	11	0.6	5.8	2.4	42	0	0
158	Female	15-59 years	0	0	no loa	0	0	0	0	0	1	1	0	1	0	0	10	3	0.1	4.6	2.4	52	0	0.5
159	Male	>= 60 Years	1	0	occult	1	1	0	1	0	0	0	0	0	1	0	14.7	3	0.2	7.9	3.1	39	0	0
160	Female	15-59 years	1	0	occult	1	1	1	1	1	0	0	0	1	0	1	13.1	18	0.9	5.1	2.5	50	0	0
161	Male	>= 60 Years	1	150	raploa+microfil	1	0	0	0	1	0	0	1	0	0	1	10.9	24	1.1	4.7	1.3	28	0	0
162	Male	>= 60 Years	0	0	no loa	0	1	0	1	0	0	0	0	0	0	0	13.8	9	0.3	3.7	1.2	34	0	0
163	Male	>= 60 Years	1	1	raploa+microfil	1	0	0	1	0	0	0	0	0	0	0	15.4	12	0.7	5.5	1.7	30	0	0
164	Female	15-59 years	1	0	occult	1	0	1	1	0	0	1	0	0	0	0	13.4
165	Female	15-59 years	0	0	occult	1	1	1	1	1	0	1	1	1	1	1	5.2	20	1	5.3	1.7	33	0	1
166	Female	15-59 years	0	0	no loa	0		0	1	0	0	1	1	1	0	1	11.8	12	0.6	4.9	1.6	34	0	0
167	Female	15-59 years	1	0	no loa	0	0	0	0	0	0	0	0	0	0	1	13.5	15	0.9	5.7	1.5	26	0	0
168	Female	15-59 years	0	250	raploa+microfil	1	1	1	1	0	0	0		1	0	1	9.7	12	1.5	11.9	6.6	56	0	0
169	Male	15-59 years	1	14100	raploa+microfil	1	0	1	1	1	1	1	0	1	0	0	13	14	1.3	9.4	3.9	41	0	0
170	Female	15-59 years	0	0	no loa	0	0	0	0	0	0	0	0	0	0	0	11.1	4	0.3	7.8	4.2	54	0	0
171	Female	15-59 years	0	0	no loa	0	0	0	1	0	0	0	0	1	0	1	11.8	10	0.7	6.6	2.9	44	0	0
172	Female	15-59 years	0	0	occult	1	1	1	1	0	0	0	0	1	0	1	11.8	10	0.8	7.6	3.9	51	0	0
173	Female	15-59 years	0	0	no loa	0	0	0	1	0	0	0	1	0	0	0	13.5	17	1.4	7.8	3.2	42	0	0
174	Female	15-59 years	1	0	occult	1	0	0	0	0	0	0	0	0	0	0	12.9	4	0.4	9.6	3.8	40	0	0
175	Female	15-59 years	0	1800	raploa+microfil	1	0	1	1	0	1	0	1	1	0	1	12.5	10	0.7	7	2.7	39	0	0
176	Female	15-59 years	0	0	occult	1	0		1	0	0	0	0	1	0	0	12.9	5	0.3	7.2	3.7	51	0	0
177	Female	15-59 years	0	0	occult	1	0	0	1	1	0	0	1	1	0	1	11.3	3	0.1	4.5	2	44	0.6	0
178	Female	15-59 years	0	0	no loa	0	0	0	1	0	0	0	1	1	1	0	10.7	4	0.2	4.4	2	47	0	0
179	Male	15-59 years	1	8800	raploa+microfil	1	0	0	0	0	0	0	0	0	0	1	14.7	32	3.6	11.2	3	26	0.1	1
180	Male	>= 60 Years	1	0	no loa	0	1	0	1	0	0	0	1	1	0	1	12.7	36	3.2	9.1	2.1	23	0	0
181	Female	>= 60 Years	0	50	microfilaraem	1	0	0	0	0	0	0	0	1	0	0	11.4	6	0.5	8.3	3.4	40	0	0
182	Male	<15 years	0	0	no loa	0	0	0	1	0	0	1	0	1	1	1	12.8	14	2.6	18.6	7.3	39	0.1	0
183	Male	<15 years	1	0	no loa	0	0	0	0	0	0	0	0	0	0	0	10.6	16	1.4	8.7	2.4	28	0.1	1
184	Female	>= 60 Years	0	0	occult	1	1	1	0	0	0	0	0	1	1	1	11.3	9	0.5	5.6	2	35	0	0
185	Male	>= 60 Years	0	0	no loa	0	1	0	1	1	0	0	1	1	1	0	15.6	18	0.8	4.7	1.4	29	0	0
186	Female	15-59 years	0	0	no loa	0	0	0	1	0	0	1	0	0	0	0	11.7	9	0.5	5.8	1.9	33	0	0
187	Male	15-59 years	1	13600	raploa+microfil	1	1	1	1	1	1	1	1	1	1	1	12.4	17	1.4	8.6	3.8	45	0	0
188	Male	>= 60 Years	1	0	occult	1	1	1	1	1	0	0	1	1	0	0	11.8	15	1.4	9.2	3.5	38	0	0
189	Male	>= 60 Years	1	2350	raploa+microfil	1	1	0	0	0	0	0	0	1	1	1	13.8	15	1.1	7	2.6	37	0	0
190	Male	15-59 years	1	0	no loa	0	0	0	0	0	0	0	1	0	0	1	14.2	4	0.2	5.8	2.1	37	0	0
191	Male	15-59 years	1	0	occult	1	0	0	0	1	0	0	0	0	0	0	13.6	4	0.3	8.6	4.6	54	0	0
192	Female	15-59 years	0	0	occult	1	1	0	1	1	1	0	1	0	0	1	13	18	1.2	6.6	2.4	36	0	0
193	Male	15-59 years	1	0	no loa	0	0	0	1	1	0	0	0	0	0	1	14.3	20	1.7	8.6	2.4	28	0	0
194	Male	15-59 years	1	0	occult	1	0	0	0	0	0	0	1	0	0	0	15.5	24	1.9	8.2	2.6	32	0	0
195	Male	15-59 years	1	2350	raploa+microfil	1	0	0	1	1	0	0	0	1	1	1	11.5	41	4.4	10.7	2.4	22	0	0
196	Female	15-59 years	0	1	raploa+microfil	1	0	0	1	0	0	0	0	0	0	1	6.1
197	Male	15-59 years	1	0	no loa	0	0	1	0	0	1	0	0	0	0	0	12.6	33	3.6	10.9	3.4	31	0	0
198	Male	15-59 years	0	0	no loa	0	1	0	0	0	0	0	0	0	0	0	14.9	7	0.4	5.4	1.6	29	0	0
199	Male	<15 years	1	0	occult	1	0	0	1	1	0	1	0	0	0	0	11.3	35	5	14.1	2.9	20	0.1	0
200	Female	15-59 years	0	0	no loa	0	0	0	0	0	0	1	0	1	0	1	11.2	20	1.4	7.4	2.8	39	0	0
201	Female	15-59 years	0	0	occult	1	1	0	1	0	1	0	0	0	0	1	11	12	0.5	4.4	1.5	33	0	0
202	Female	15-59 years	0	8400	raploa+microfil	1	1	0	1	0	0	0	1	1	0	1	11.5	21	1.2	5.5	2.1	37	0	0
203	Female	15-59 years	0	0	no loa	0	0	0	1	0	0	0	1	1	0	1	11.8	2	0.1	5.5	2.1	39	0	0
204	Female	15-59 years	0	0	no loa	0	0	1	1	0	0	0	1	0	0	1	9.7	19	0.8	4.3	1.8	41	0	0
205	Female	<15 years	0	0	no loa	0	0	0	0	0	0	0	0	0	0	0	11.1	14	1.4	10.3	5.7	56	0	0
206	Female	<15 years	0	0	no loa	0	0	0	0	0	0	0	0	0	0	0	10.2	18	1.5	8.3	2.5	31	0	0
207	Male	15-59 years	1	0	occult	1	0	1	1	1	1	0	0	0	0	1	12.7	14	0.7	5.2	1.4	27	0	0
208	Female	15-59 years	0	0	occult	1	0	1	0	0	0	0	0	1	0	1	12.6	11	0.6	5.7	2.5	45	0	0
209	Male	>= 60 Years	0	1400	microfilaraem	1	0	0	1	0	0	0	0	1	1	1	12.6	24	1.7	7.1	2.6	37	0	0
210	Male	15-59 years	0	1600	raploa+microfil	1	1	0	0	0	0	0	0	0	0	1	13.1	13	0.9	6.5	2.4	38	0	0
211	Male	15-59 years	1	0	occult	1	1	0	1	0	0	0	0	0	0	0	14.5	14	0.7	5	2.3	46	0	0
212	Female	15-59 years	0	0	no loa	0	1	1	1	0	0	1	1	1	0	0	12.9	8	0.6	7.8	3.1	39	0	0
213	Female	>= 60 Years	1	1500	microfilaraem	1	1	0	1	0	1	1	1	1	1	1	13.3	17	1.5	8.9	3.8	43	0	0
214	Male	15-59 years	0	0	no loa	0	1	0	1	0	1	0	1	0	0	1	14.4	3	0.2	6.4	2.5	40	0	0
215	Male	>= 60 Years	1	0	occult	1	0	0	1	0	0	0	0	0	1	1	16	27	2.4	8.8	2	23	0	0
216	Female	15-59 years	1	0	no loa	0	0	0	0	0	0	0	0	1	0	0	11.8	6	0.4	5.6	2.2	39	0	0
217	Female	<15 years	0	0	no loa	0	0	0	1	0	0	0	1	1	1	0	7.2	7	1.6	23.7	11.9	50	0.2	1
218	Female	<15 years	1	0	no loa	0	0	0	0	0	0	0	0	0	0	0	7.6	11	2.2	20.2	10.6	53	0.1	0
219	Male	>= 60 Years	1	0	no loa	0	0	0	0	0	0	0	0	0	0	1	12.8	17	1.5	8.7	3	34	0	0
220	Male	>= 60 Years	0	8300	microfilaraem	1	0	0	0	1	0	0	1	1	0	0	12.5	19	0.8	4.1	1.8	42	0	0
221	Female	>= 60 Years	0	0	occult	1	1	0	1	0	0	0	1	0	0	0	13.2	14	1.3	9.2	2.7	29	0	0
222	Female	15-59 years	0	0	no loa	0	0	0	1	0	0	0	0	1	0	1	12.3	34	3.4	10.2	3.1	30	0	0
223	Male	15-59 years	0	0	no loa	0	0	0	0	0	1	0	1	1	0	0	13.5	5	0.2	4.8	2.2	45	0	0
224	Female	15-59 years	0	17	raploa+microfil	1	0	0	0	0	0	0	0	1	0	0	12.8	5	0.5	10.4	3.9	38	0	0
225	Male	<15 years	0	0	no loa	0	0	0	0	0	0	0	0	1	0	0	12.4	15	1.2	8.4	2.8	33	0	0
226	Male	<15 years	1	0	no loa	0	0	0	1	0	0	0	0	1	0	1	10.7	27	4.6	17.2	5.3	31	0.1	0
227	Female	<15 years	0	0	no loa	0	0	0		0	0	0	0	1	0	0	10.6	6	0.3	5.3	1.7	32	0	0
228	Male	<15 years	0	0	no loa	0	0	0	1	0	0	0	0	1	0	0	11.6	16	1.6	10.4	2.6	25	0	0
229	Male	>= 60 Years	0	3850	raploa+microfil	1	0	0	0	0	0	0	0	1	0	0	16.3	16	1.3	7.9	3.5	44	0	0
230	Male	15-59 years	0	0	no loa	0	0	0	0	0	1	1	0	1	1	0	14.6	10	0.4	4.2	1.5	36	0	0
231	Male	>= 60 Years	1	8450	raploa+microfil	1	0	1	1	1	0	0	0	1	0	1	9.5	14	0.9	6.8	2.8	41	0	0
232	Female	15-59 years	1	0	occult	1	0	1	1	1	1	1	0	1	0	0	12.9	26	1.6	6.1	1.6	26	0	0
233	Female	15-59 years	0	0	no loa	0	0	0	1	0	0	1	0	1	1	0	13.2	23	1.3	5.8	1.8	31	0	0
234	Male	15-59 years	0	0	no loa	0	0	0	1	0	0	0	0	0	0	1	14	11	0.7	5.9	2.6	44	0	0
235	Male	<15 years	0	0	no loa	0	0	0	0	0	0	0	0	0	0	0	11.5	27	2.3	8.5	2.2	26	0	0
236	Female	<15 years	0	0	no loa	0	0	0	1	0	0	0	0	0	0	0	10.7	2	0.1	7.1	2.4	33	0	0
237	Male	<15 years	0	0	no loa	0	0	0	1	0	0	0	0	0	0	0	6.2	6	0.2	3.5	1.1	33	0	0
238	Male	<15 years	0	0	no loa	0	0	0	0	0	0	0	0	0	0	0	11.8	4	0.3	6.1	2.3	38	0	0
239	Female	15-59 years	0	0	no loa	0	1	0	1	1	0	0	1	0	0	0	12	5	0.2	4.2	1.6	39	0	0
240	Male	>= 60 Years	0	0	no loa	0	1	0	0	0	0	0	1	0	0	0	15.3	6	0.3	5.4	2.7	50	0	0
241	Female	>= 60 Years	0	0	occult	1	1	0	1	0	0	0	0	1	0	0	12.2	8	0.6	6.7	3	44	0	0
242	Female	>= 60 Years	0	1600	raploa+microfil	1	1	1	1	0	1	0	1	1	1	1	12.7	19	2.5	13.3	4.2	31	0	0
243	Male	>= 60 Years	1	0	no loa	0	1	0	0	0	0	0	0	1	0	1	15.1	9	1	10.6	2.9	27	0	0
244	Female	15-59 years	0	0	occult	1	0	0	1	1	0	1	1	1	1	1	12	6	0.4	7.6	3.3	44	0	0
245	Female	<15 years	0	0	occult	1	0	0	1	0	0	0	0	0	0	1	9.9	12	0.9	7.9	3.2	41	0	0
246	Male	<15 years	0	0	no loa	0	0	0	0	0	0	0	0	1	0	0	11.6	3	0.2	7.5	2.3	31	0	0
247	Female	>= 60 Years	0	3	microfilaraem	1	1	0	1	1	0	0	0	1	1	1	13.1	28	2.2	8.1	2.5	31	0.1	1
248	Female	<15 years	0	0	no loa	0	0	0	1	0		0	0	1	0	0	11.6	30	1.6	5.4	1	19	0	1
249	Female	15-59 years	0	0	no loa	0	1	1	1	0	0	0	1	1	1	1	10.5	5	0.3	5.6	3.1	55	0	0
250	Female	<15 years	0	0	no loa	0	0	0	0	0	0	0	0	0	0	0	12.3	7	0.4	5	1.6	33	0	0
251	Male	15-59 years	0	0	no loa	0	0	0	1	0	0	0	0	0	0	1	14.9	15	1.4	9.3	2.4	26	0	0
252	Female	15-59 years	0	0	occult	1	0	1	0	0	0	0	0	0	0	1	12.1	15	1.1	7.5	2.6	35	0	0
253	Female	15-59 years	0	3600	microfilaraem	1	0	1	1	0	0	0	0	0	0	0	11.2	22	1.6	7.1	2.3	33	0	0
254	Female	15-59 years	0	0	occult	1	1	1	1	1	1	1	0	0	1	1	10.5	18	1.1	6.1	1.3	21	0	0
255	Female	15-59 years	1	0	occult	1	1	1	1	0	1	1	0	0	1	0	11.1	36	3.4	9.5	2.1	22	0	0
256	Male	15-59 years	0	0	no loa	0	0	0	0	0	0	1	0	0	0	0	16.3	4	0.3	7.7	3.7	47	0	0
257	Male	15-59 years	1	2250	raploa+microfil	1	0	0	0	0	1	0	1	0	0	1	13.1	23	2.2	9.2	2.9	31	0	0
258	Female	15-59 years	0	0	occult	1	0	0	0	0	0	1	0	0	0	1	12.6	41	3.1	7.6	1.6	21	0	0
259	Female	15-59 years	1	8050	microfilaraem	1	0	0	1	0	0	0	0	0	0	0	12.3	21	1.8	8.9	2.7	31	0	0
260	Female	15-59 years	1	0	occult	1	0	0	0	0	0	0	0	1	0	1	12.1	29	1.5	5.2	1.5	28	0	0
261	Male	15-59 years	1	10750	raploa+microfil	1	0	0	0	0	0	0	0	0	0	0	13.8	16	1.5	9.8	3.3	34	0	0
262	Male	15-59 years	1	20000	raploa+microfil	1	1	0	1	0	0	0	1	0	0	0	15.8	13	1.7	13.1	4.5	34	0	0
263	Female	15-59 years	0	0	no loa	0	0	0	1	0	0	1	0	1	0	0	12.4	4	0.2	4.4	1.6	37	0	0
264	Male	<15 years	1	0	no loa	0	0	0	1	0	0	1	0	1	0	0	13.3	24	1.4	5.7	1.1	19	0	0
265	Female	>= 60 Years	0	0	occult	1	1	0	1	0	1	0	1	1	0	0	12.1	13	0.5	3.5	1.3	36	0	0
266	Female	>= 60 Years	0	0	no loa	0	1	0	1	0	0	0	1	1	0	0	12	27	1.8	6.9	1.6	23	0	0
267	Female	15-59 years	0	0	no loa	0	1	1	1	0	0	0	0	0	0	1	13.8	14	1.3	9.1	3.4	38	0	0
268	Female	15-59 years	0	0	no loa	0	0	0	1	1	0	0	0	1	0	0	7.9	37	3.1	8.5	2.2	26	0	0
269	Female	15-59 years	1	0	no loa	0	0	0	1	0	0	0	0	1	0	0	10.1	20	1.3	6.6	2.1	32	0	0
270	Male	<15 years	1	0	occult	1	0	0	1	0	0	0	0	1	0	0	11.5	44	6.8	15.7	3.6	23	0	0
271	Male	15-59 years	1	0	no loa	0	0	0	0	0	1	0	0	0	0	0	13.4	31	4.8	15.8	5.9	38	0	0
272	Female	15-59 years	0	0	no loa	0	0	0	0	0	0	1	0	0	0	0	9.7	20	1.8	8.8	4.3	49	0	0
273	Male	15-59 years	0	700	microfilaraem	1	1	0	0	0	0	0	1	1	0	0	12.3	18	1.3	7.4	2.2	30	0	0
274	Female	15-59 years	0	0	occult	1	0	0	1	1	1	0	0	1	0	1	15.7	0	0	11	6.6	60	0	0
275	Female	15-59 years	1	0	no loa	0	0	0	1	0	0	0	0	1	0	0	13.1	15	0.8	5.2	1.4	27	0	0
276	Female	15-59 years	0	0	occult	1	0	0	1	0	0	0	0	1	0	0	10.6	5	0.4	8.3	3.9	46	0	0
277	Male	15-59 years	0	0	no loa	0	0	0	0	0	1	0	1	0	0	0	14.9	3	0.2	6.4	3.5	54	0	0
278	Male	15-59 years	0	0	no loa	0	0	0	0	0	0	0	0	1	0	1	14.6	12	1.1	8.6	3.3	39	0	0
279	Male	15-59 years	0	4700	microfilaraem	1	0	0	0	0	0	1	0	1	0	0	13.3	23	1.7	7.6	2.7	36	0	0
280	Male	<15 years	1	3250	microfilaraem	1	0	0	1	0	0	0	1	1	0	0	11.3	17	1.2	7.5	2.7	37	0	0
281	Female	15-59 years	0	0	occult	1	0	1	1	1	0	1	1	1	0	1	12.9	23	1.9	8	2.4	31	0	0
282	Male	15-59 years	0	0	no loa	0	0	0	0	0	0	0	0	0	0	0	13.7	4	0.2	4.9	2	46	0	0
283	Female	15-59 years	0	0	no loa	0	0	0	0	0	0	0	0	0	0	1	10.1	9	0.7	7.9	4.6	58	0	0
284	Female	15-59 years	0	1	microfilaraem	1	1	0	0	0	0	0	0	1	0	0	10.5	2	0.1	5.5	2.6	48	0	0
285	Female	15-59 years	0	0	no loa	0	0	0	1	0	0	0	0	1	1	1	13.1	11	0.5	3.8	4	21	0	0
286	Female	15-59 years	0	0	occult	1	1	1	0	0	0	0	0	1	0	1	12.6	28	2.8	9.7	2.3	24	0	0
287	Female	>= 60 Years	0	0	no loa	0	1	0	0	0	0	0	0	0	0	1	13.3	20	1.4	6.9	2.7	40	0	0
288	Male	15-59 years	1	9950	raploa+microfil	1	1	1	1	0	0	0	1	1	0	0	12.6	36	2.7	7.5	2.4	32	0	0
289	Male	>= 60 Years	1	8300	raploa+microfil	1	0	1	0	1	0	0	0	1	0	0	12.5	45	4.5	10	2.6	26	0	0
290	Female	>= 60 Years	0	0	occult	1	1	1	0	0	0	0	0	0	0	0	10.4	22	1.8	8.1	2.9	36	0	0
291	Female	15-59 years	1	300	raploa+microfil	1	1	1	1	0	0	1	1	1	1	1	14.1	12	0.9	7.4	2	28	0	0
292	Female	15-59 years	0	0	no loa	0	0	0	0	0	0	0	0	0	0	1	11.2	19	1.3	6.7	2.4	36	0	0
293	Male	<15 years	0	0	no loa	0	0	0	0	0		0	0	0	0	0	5.8
294	Male	15-59 years	0	0	no loa	0	0	1	1	0	0	0	0	1	0	1	16.4	2	0.1	3.1	1.9	60	0	0
295	Male	15-59 years	0	0	occult	1	1	0	1	1	1	1	1	1	0	1	13.5	10	0.4	3.8	1.3	35	0	0
296	Female	>= 60 Years	0	19450	raploa+microfil	1	0	1	1	0	0	0	0	1	0	0	11.4	32	2.5	2.8	2.5	31	0	0
297	Female	>= 60 Years	0	0	no loa	0	1	1	0	0	0	0	0	1	0	0	9.1	26	1.4	5.3	2.1	40	0	0
298	Female	>= 60 Years	0	0	occult	1	1	1	1	0	0	0	1	1	0	1	12.5	25	1.9	7.5	2.1	28	0	0
299	Female	>= 60 Years	0	0	occult	1	1	0	0	0	1	0	0	0	0	0	10.6	7	0.4	5.2	2.4	46	0	0
300	Female	15-59 years	1	0	no loa	0	1	1	0	0	1	0	1	1	1	1	11.9	30	2.3	7.6	2.4	32	0	0
301	Female	>= 60 Years	0	0	no loa	0	1	1	1	0	1	0	1	1	0	0	12.1	16	1.2	7.4	3	41	0	0
302	Female	15-59 years	1	0	no loa	0	1	0	0	0	0	0	0	0	0	1	10.9	14	0.5	3.6	1.2	35	0	0
303	Male	>= 60 Years	1	50	raploa+microfil	1	1	0	0	0	0	1	0	0	0	0	12.2	32	1.8	5.7	1.3	23	0	0
304	Male	15-59 years	0	0	no loa	0	0	0	1	0	0	0		0	0	0	12.6	5	0.2	3.8	1.4	37	0	0
305	Male	>= 60 Years	0	1	microfilaraem	1	1	1	1	0	1	0	0	0	1	0	14.3	27	1.8	6.6	2	31	0	0
306	Male	>= 60 Years	1	0	occult	1	0	0	0	0	0	0	1	1	1	1	12.8	21	1.1	5.4	1.7	31	0	0
307	Female	15-59 years	0	100	raploa+microfil	1	0	1	1	1	0	0	0	1	1	1	10.5	20	0.8	4.1	1.4	34	0	0
308	Male	<15 years	0	0	no loa	0	0	0	1	1	0	0	1	1	0	0	12.5	9	0.6	6.4	3.1	49	0	0
309	Female	15-59 years	0	0	no loa	0	0	1	0	0	0	0	0	0		1	12.5	25	1.6	6.6	2	30	0	0
310	Male	15-59 years		100	microfilaraem	1	0	0	0	0	0	0	0	1	0	1	11.4	26	1.2	4.6	1.9	41	0	0
311	Male	>= 60 Years	1	550	microfilaraem	1	1	0	0	0	0	0	0	1	0	0	12.3	31	3.3	10.6	3.2	31	0.1	1
312	Female	>= 60 Years	1	0	no loa	0	0	0	0	0	0	0	1	0	0	0	12.8	20	1.3	6.3	1.5	24	0	0
313	Male	15-59 years	1	9100	microfilaraem	1	1	1	0	0	0	0	0	0	0	1	12.9	18	1.1	6.3	2.3	36	0	0
314	Female	15-59 years	0	2450	raploa+microfil	1	1	0	0	0	0	1	0	0	0	1	11.6	22	1.7	7.5	3	40	0	0
315	Female	15-59 years	0	0	no loa	0	1	0	1	0	0	0	0	0	0	1	12.1	11	0.6	5.2	1.7	32	0	0
316	Female	15-59 years	0	0	occult	1	0	0	1	1	0	1	0	0	0	0	12.6	3	0.3	12.1	5	41	0	0
317	Male	15-59 years	1	4550	raploa+microfil	1	0	1	0	1	0	1	1	1	0	1	12.2	17	1.5	9	2.7	30	0	0
318	Female	>= 60 Years	0	0	no loa	0	1	1	0	1	1	1	0	0	0	0	12.8	5	0.3	6.4	2.8	44	0	0
319	Female	15-59 years	1	0	occult	1	1	1	1	1	0	1	1	1	1	1	12.4	30	2.4	8	2.7	34	0	0
320	Male	15-59 years	0	0	occult	1	1	1	0	1	1	0	1	1	1	1	15.5	5	0.2	4.8	3	61	0	0
321	Male	15-59 years	0	900	microfilaraem	1	1	1	1	1	1	0	1	0	1	0	14.1	16	1	6.1	2.2	35	0	0
322	Male	15-59 years	0	4300	raploa+microfil	1	1	1	1	1	1	1	1	1	1	1	12.7	30	1.8	6	2	34	0	0
323	Female	15-59 years	0	0	occult	1	0	1	1	0	0	0	0	0	0	0	12	3	0.1	4.8	1.6	32	0	0
324	Male	<15 years	0	0	no loa	0	0	1	1	0	0	0	0	0	0	0	9.8	6	0.6	11	7.5	68	0	0
325	Male	15-59 years	1	0	no loa	0	0	0	0	0	0	1	1	0	0	0	13.2	29	2.2	7.7	1.7	23	0	0
326	Male	15-59 years	0	0	no loa	0	1	0	0	0	0	0	0	0	0	1	13.5	2	0.1	3.7	1.8	50	0	0
327	Male	15-59 years	0	1000	microfilaraem	1	0	0	0	0	1	0	0	0	0	1	15.6	10	0.5	4.8	1.9	40	0	0
328	Male	15-59 years	0	13850	raploa+microfil	1	0	0	0	0	0	0	0	1	1	1	17.7	10	0.5	4.7	1.8	38	0	0
329	Male	15-59 years	1	0	no loa	0	1	0	0	1	0	0	0	1	0	1	14.5	14	1.4	9.5	2.9	30	0	0
330	Male	15-59 years	0	0	no loa	0	0	0	1	0	0	0	0	0	0	1	13.4	14	1.2	8.6	3.2	38	0	0
331	Female	>= 60 Years	0	0	no loa	0	1	1	1	0	1	1	1	1	0	1	9.6	4	0.3	8.9	3.6	41	0	0
332	Female	>= 60 Years	1	1	microfilaraem	1	1	1	1	0	1	1	0	1	0	1	12.4	25	2.3	9.5	3	32	0	0
333	Male	15-59 years	1	50	raploa+microfil	1	0	0	0	0	0	0	0	1	0	1	11.5	24	2.7	11.1	3.6	32	0	0
334	Female	15-59 years	0	0	no loa	0	1	1	0	1	0	1	0	1	0	1	13.8	4	0.3	7.3	2.8	38	0	0
335	Male	15-59 years	0	0	no loa	0	0	0	0	0	0	0	0	1	0	1	11.7	11	0.6	5.8	2.2	39	0	0
336	Male	>= 60 Years	1	0	no loa	0	1	0	0	0	0	0	0	0	0	0	13.6	32	2.3	7.3	2.3	31	0	0
337	Female	15-59 years	0	0	no loa	0	0	0	1	0	0	0	0	1	0	0	10.8	4	0.2	5.5	1.5	28	0	0
338	Male	>= 60 Years	0	0	no loa	0	0	0	1	0	0	0	1	0	0	0	11	19	0.8	4.5	1.6	35	0	1
339	Female	15-59 years	0	0	no loa	0	1	0	0	0	1	0	0	0	1	1	12.3	28	1.9	6.8	2.1	31	0	0
340	Female	15-59 years	1	0	no loa	0	0	1	1	0	0	0	1	1	1	1	11.4	8	0.6	7.3	3.1	43	0	0
341	Male	>= 60 Years	1	8350	microfilaraem	1	0	0	0	0	0	0	0	0	0	1	12	23	1.4	6.3	2.2	35	0	0
342	Female	>= 60 Years	0	13	microfilaraem	1	0	0	0	0	0	0	0	0	0	0	12.6	12	0.8	6.4	3.3	51	0	0
343	Female	>= 60 Years	0	0	no loa	0	1	0	1	0	1	0	0	1	0	0	13.5	32	3.9	12.2	3.1	25	0	0
344	Female	>= 60 Years	0	0	no loa	0	1	0	0	0	0	0	0	0	0	0	13.8	15	0.6	4.2	1.5	36	0	0
345	Female	>= 60 Years	0	0	no loa	0	1	0	0	0	1	1	1	1	0	0	12.6	30	3.6	12.2	4.8	39	0	0
346	Female	<15 years	0	0	no loa	0	0	0	0	0	0	0	0	0	0	0	11.5	10	0.8	7.8	3.4	44	0	0
347	Female	15-59 years	0	0	no loa	0	1	0	0	0	0	0	0	0	0	0	12.7	18	1.2	6.8	1.9	28	0	0
348	Male	15-59 years	0	0	occult	1	1	1	1	0	1	0	1	0	0	0	16.8	28	3.2	11.6	2.8	25	0	0
349	Male	15-59 years	0	9650	raploa+microfil	1	1	0	0	0	0	0	0	1	0	1	14.1	18	1.5	8.4	3.4	41	0	0
350	Male	15-59 years	0	0	no loa	0	0	0	0	0	0	0	0	1	0	1	12.3	9	0.4	4.9	2.2	45	0	0
351	Female	15-59 years	0	0	no loa	0	0	0	0	0	0	0	0	1	1	0	11.5	4	0.3	8.2	4.4	54	0	0
352	Male	>= 60 Years	0	0	occult	1	0	0	0	0	0	0	1	0	0	0	15.2	8	0.4	5.7	1.5	26	0	0
353	Female	>= 60 Years	0	0	no loa	0	0	0	0	0	0	0	0	1	0	0	13.9	5	0.3	6.5	2.6	40	0	0
354	Female	>= 60 Years	0	1950	raploa+microfil	1	1	1	0	0	1	0	1	0	1	1	11.8	2	0.1	6.2	2.5	41	0	0
355	Female	15-59 years	0	0	no loa	0	0	0	1	0	1	1	0	1	0	0	12.7	12	0.6	4.8	1.8	38	0	0
356	Female	15-59 years	0	0	no loa	0	1	0	1	0	1	0	1	1	0	0	13.4	6	0.3	5.5	2.1	38	0	0
357	Male	>= 60 Years	1	1200	raploa+microfil	1	1	0	1	0	0	0	1	1	0	1	12.2	20	1	5.1	1.9	37	0	0
358	Male	15-59 years	1	0	no loa	0	0	0	0	0	0	0	0	0	0	0	14.2	13	1.5	11.1	3.7	33	0	0
359	Female	15-59 years	0	0	occult	1	1	0	0	1	0	0	0	1		1	10.7	6	0.3	5	1.4	28	0	0
360	Male	>= 60 Years	0	1650	raploa+microfil	1	0		0	0		1	0	0	0	0	10.7	21	0.9	4.6	1.3	29	0	0
361	Female	15-59 years	1	4700	raploa+microfil	1	1	1	1	0	1	0	0	1	1	1	12.7	13	1.1	8.2	2.9	35	0	0
362	Female	15-59 years	1	800	microfilaraem	1	0	0	0	0	0	0	0	0	0	0	13.1	21	1.5	7.3	1.5	21	0	0
363	Male	>= 60 Years	1	400	raploa+microfil	1	1	0	1	0	0	0	0	0	0	0	11.5	31	2.9	9.2	3.4	37	0	0
364	Male	15-59 years	1	1	raploa+microfil	1	0	0	1	0	0	0	0	0	0	1	14.2	22	2	9.2	3.5	38	0	0
365	Female	15-59 years	1	0	no loa	0	1	0	1	0	0	0	1	1	0	1	13	17	1.7	10	2.7	27	0	0
366	Male	15-59 years	1	1600	raploa+microfil	1	1	1	1	1	1	0	1	1	1	1	13	7	0.4	6	2.3	38	0	0
367	Male	15-59 years	1	300	raploa+microfil	1	1	0	0	0	0	1	1	1	0	1	12.9	31	2.2	7.1	2.3	32	0	0
368	Female	15-59 years	1	12650	raploa+microfil	1	1	0	1	0	1	0	0	0	1	0	11.4	8	0.5	5.7	2.2	39	0	0
369	Female	15-59 years	0	0	occult	1	0	1	1	1	0	0	1	1	1	1	10.7	7	0.5	7	1.6	24	0	0
370	Female	15-59 years	1	2850	raploa+microfil	1	1	1	1	1	1	1	1	1	1	1	11.8	19	1.5	7.8	2.4	31	0	0
371	Female	>= 60 Years	1	10250	raploa+microfil	1	0	1	1	0	0	1	0	0	0	1	13.3	23	1.6	7	2.2	31	0	0
372	Female	15-59 years	1	0	occult	1	1	1	1	1	1	1	0	1	0	1	11.5	6	0.4	7.5	3.6	48	0	0
373	Female	15-59 years	0	0	occult	1	0	0	0	0	1	1	0	1	0	0	10.6	4	0.3	5.9	2.5	42	0	0
374	Female	15-59 years	1	0	occult	1	0	1	0	1	0	1	0	1	1	1	13.7	8	0.8	10.6	6.4	60	0	0
375	Male	15-59 years	0	0	occult	1	1	0	1	1	0	0	0	1	0	1	11.7	38	4.8	12.4	3.4	27	0.1	1
376	Female	15-59 years	1	0	no loa	0	1	0	0	0	0	1	0	1	0	0	11.8	11	0.7	5	2.5	41	0	0
377	Female	15-59 years	1	0	no loa	0	0	0	1	0	1	0	1	0	0	0	9.7	17	1.2	6.7	3.5	52	0	0
378	Female	15-59 years	0	0	occult	1	0	1	0	0	0	1	0	1	1	1	12.7	17	0.7	4.1	1.4	33	0	0
379	Female	15-59 years	1	0	no loa	0	0	0	1	0	0	0	0	0	1	0	10.7	16	1.2	7	3.1	45	0	0
380	Female	15-59 years	1	0	no loa	0	1	0	1	0	0	0	0	0	1	0	12.7	26	3	11.3	2.3	21	0.1	0
381	Female	>= 60 Years	0	0	occult	1	1	0	0	0	0	0	0	1	0	1	11.6	28	2.1	7.5	2.9	38	0	0
382	Female	>= 60 Years	0	600	raploa+microfil	1	1	0	0	0	0	0	0	1	0	1	12.1	10	1.1	10.2	3.3	33	0	0
383	Female	15-59 years	1	1550	raploa+microfil	1	1	0	0	0	0	1	1	1	0	0	12.5	16	1.5	9.7	3.6	37	0	0
384	Male	15-59 years	1	23	raploa+microfil	1	0	0	0	0	0	0	0	1	0	1	13.2	24	2.1	8.9	2	23	0.1	1
385	Male	15-59 years	0	0	occult	1	0	1	0	0	1	0	1	1	0	0	17.4	13	0.7	5.4	2.2	42	0	0
386	Female	15-59 years	0	0	occult	1	1	1	1	1	1	0	1	1	0	0	9.5	4	0.2	5.7	2.7	47	0	0
387	Female	<15 years	0	0	no loa	0	1	0	0	0	0	0	0	1	1	1	6.6
388	Male	<15 years	1	0	no loa	0	0	0	0	0	0	1	1	1	0	0	12.1	11	0.7	6.6	2.7	41	0	0
389	Female	<15 years	1	0	no loa	0	0	0	0	0	0	0	0	1	0	1	11.4	11	1	8.4	2.8	33	0	0
390	Male	15-59 years	0	0	no loa	0	0	0	0	0	0	0	0	1	0	0	14.9	1	0.1	6.2	2.8	44	0	0
391	Male	15-59 years	0	500	raploa+microfil	1	0	1	1	0	0	0	1	0	0	0	14.2	14	1.6	11.8	2.6	22	0	0
392	Male	>= 60 Years	0	550	raploa+microfil	1	1	1	0	1	1	0	1	0	0	0	14.2	19	2	10.6	4.5	43	0	0
393	Female	15-59 years	0	0	no loa	0	0	0	0	0	0	0	0	1	0	1	12.1	1	0	5.3	1.6	29	0	0
394	Male	15-59 years	1	2550	raploa+microfil	1	1	1	1	0	0	1	1	0	0	1	13.5	11	1	9.2	2.9	31	0	0
395	Male	15-59 years	1	26150	microfilaraem	1	0	0	1	0	0	0	0	0	0	0	16.3	9	0.6	7.1	2	28	0	0
396	Male	15-59 years	0	250	raploa+microfil	1	1	1	1	1	1	0	1	1	1	0	10	30	3.9	13.1	4.8	36	0.1	1
397	Female	15-59 years	0	0	occult	1	1	1	1	0	0	1	1	1	1	1	11.5	4	0.2	6.5	1.6	24	0	0
398	Female	15-59 years	0	0	no loa	0	0	0	1	0	0	0	0	1	0	1	13	18	1	5.4	2	37	0	0
399	Female	15-59 years	0	0	occult	1	0	0	1	0	0	0	0	1	0	0	12.3	7	0.5	6.9	2.8	40	0	0
400	Female	15-59 years	0	0	occult	1	1	0	1	0	0	0	0	0	0	1	12.6	10	1	10.5	4.9	47	0	0
401	Male	>= 60 Years	0	3000	raploa+microfil	1	1	0	1	0	0	1	1	1	0	0	11.2	20	1.6	7.9	2.7	34	0	0
402	Female	15-59 years	0	0	no loa	0	0	1	1	0	0	0	1	1	0	1	8.1	16	1.3	8	2.3	29	0	0
403	Female	15-59 years	0	0	no loa	0	1	0	1	0	0	0	0	1	0	0	12.4	14	1.2	8.6	4.1	48	0	0
404	Male	>= 60 Years	1	0	occult	1	1	0	0	1	0	0	1	0	0	1	14.9	14	1	6.7	1.7	25	0	0
405	Male	>= 60 Years	1	950	microfilaraem	1	1	0	1	0	0	0	0	0	0	1	13.3	40	3.2	8	1.8	22	0	0
406	Male	15-59 years	0	0	no loa	0	0	0	1	1	0	0	1	1	0	1	14.5	4	0.2	4.7	2.3	49	0	0
407	Male	>= 60 Years	1	0	occult	1	0	0	1	0	0	0	0	0	0	1	13.3	14	1.4	10.1	3.6	35	0	0
408	Female	15-59 years	0	0	no loa	0	0	1	1	1	1	0	1	1	0	0	10.5	12	0.7	5.7	2.4	43	0	0
409	Female	15-59 years	0	0	no loa	0	0	1	1	0	0	0	0	0	0	0	10.2	3	0.2	6.2	2.2	36	0	0
410	Female	>= 60 Years	0	350	microfilaraem	1	1	0	0	0	0	0	0	1	0	0	13.5	3	0.1	5.2	1.6	31	0	0
411	Male	>= 60 Years	1	2400	raploa+microfil	1	0	0	0	0	1	0	0	0	0	0	12.4	12	0.8	6.4	1.6	25	0	0
412	Male	<15 years	0	0	no loa	0	0	0	1	0	0	0	0	0	0	0	9.6	4	0.3	6.9	2.9	42	0	0
413	Female	>= 60 Years	0	0	no loa	0	1	1	1	1	0	0	1	1	0	0	14	24	2.7	11.1	3.5	31	0	0
414	Female	15-59 years	1	0	occult	1	0	1	1	0	0	0	0	1	0	1	13.3	12	0.9	7.3	2.5	34	0	0
415	Female	15-59 years	0	0	no loa	0	0	0	1	0	0	0	0	1	0	0	11.9	3	0.2	6	2.6	44	0	0
416	Male	>= 60 Years	0	0	occult	1	0	0	0	0	1	0	1	0	0	0	16.2	8	0.6	7.9	3.2	41	0	0
417	Female	15-59 years	1	0	occult	1	1	1	1	0	1	0	0	1	0	1	12.6	4	0.2	6.2	2.3	37	0	0
418	Male	15-59 years	1	300	microfilaraem	1	0	0	0	0	0	0	0	1	0	0	11.9	2	0.2	7.4	2.8	37	0	0
419	Male	>= 60 Years	0	850	raploa+microfil	1	1	0	1	0	0	0	0	0	0	0	14.6	13	1.2	9.5	2.5	26	0	0
420	Male	>= 60 Years	1	0	no loa	0	1	0	1	0	0	0	0	0	0	0	14.2	4	0.1	4	1.8	45	0	0
421	Female	>= 60 Years	0	0	no loa	0	1	1	1	0	1	0	1	0	1	1	12.7	30	3.9	13.1	5.4	41	0.1	0
422	Female	<15 years	0	0	no loa	0	1	0	1	0	0	0	0	0	0	1	11.3	6	0.4	7.6	3	39	0	0
423	Male	15-59 years	0	0	occult	1	0	0	0	0	0	0	0	0	0	0	14.5	6	0.4	6.4	2.6	40	0	0
424	Female	15-59 years	0	0	no loa	0	0	0	0	1	1	0	0	0	0	0	12.2	26	2.8	10.7	3.7	35	0	0
425	Female	15-59 years	0	5850	raploa+microfil	1	0	1	0	0	0	0	1	0	0	0	12.2	12	1.2	10.8	4.3	40	0	0
426	Female	>= 60 Years	0	0	no loa	0	1	0	1	0	0	1	1	1	0	0	12.3	1	0.1	7.2	2.7	37	0	0
427	Female	>= 60 Years	1	0	no loa	0	1	1	1	0	0	0	0	1	0	0	13.4	4	0.3	9.3	3.8	41	0	0
428	Male	15-59 years	1	0	occult	1	1	0	0	0	0	0	1	0	0	0	14.7	5	0.4	8.6	5	59	0	0
429	Female	15-59 years	1	9	raploa+microfil	1	1	1	1	0	1	1	1	0	1	1	13.2	7	0.5	6.3	2.4	39	0	0
430	Female	15-59 years	0	0	no loa	0	1	0	1	0	0	0	0	0	0	1	8.9	19	1.3	6.7	2.3	34	0	0
431	Female	>= 60 Years	1	1000	raploa+microfil	1	0	0	0	0	0	0	1	0	0	1	13	13	0.9	6.7	1.9	28	0	0
432	Female	>= 60 Years	0	0	no loa	0	0	0	0	0	0	1	0	1	1	0	12.8	7	0.5	6.2	2.6	42	0	0
433	Female	15-59 years	0	0	no loa	0	0	0	1	0	0	0	0	0	0	1	8.5	7	0.3	4.9	1.1	22	0	1
434	Male	>= 60 Years	1	0	occult	1	0	0	0	0	1	1	1	1	0	0	14.6	10	1	9.8	2.2	23	0	0
435	Female	15-59 years	0	0	no loa	0	1	0	1	0	0	0	1	0	0	0	12.6	1	0.1	8.2	3.2	40	0	0
436	Female	15-59 years	0	0	no loa	0	1	1	0	0	1	1	0	1	1	1	12.7	6	0.2	4	1.2	30	0	0
437	Male	15-59 years	1	0	occult	1	0	0	1	0	0	0	1	0	0	0	10.6	4	0.3	6.9	2.2	32	0	0
438	Female	15-59 years	0	850	raploa+microfil	1	1	1	0	0	0	0	0	0	0	0	12.1	22	1.7	8	2.9	37	0	0
439	Female	15-59 years	0	0	occult	1	0	0	0	0	0	0	0	1	0	0	12	2	0.1	3.9	1.4	37	0	0
440	Female	15-59 years	0	0	no loa	0	1	1	1	0	1	1	1	1	1	1	12	3	0.2	6.8	2.6	39	0	0
441	Female	>= 60 Years	0	0	occult	1	1	1	0	0	0	0	1	1	0	1	12.7	1	0	3.6	1.3	36	0	0
442	Male	15-59 years	1	169	microfilaraem	1	1	0	1	0	1	0	0	1	1	1	16.8
443	Female	15-59 years	0	0	no loa	0	1	1	1	0	1	1	1	1	0	1	12.2	9	0.7	7.4	2.3	31	0	0
444	Female	15-59 years	0	0	no loa	0	0	1	1	0	1	1	0	1	1	0	13.4	6	0.3	4.5	2.4	55	0	0
445	Male	>= 60 Years	1	0	no loa	0	1	1	0	0	0	0	1	1	0	0	12.3	11	0.7	5.9	1.9	32	0	0
446	Female	>= 60 Years	1	0	occult	1	0	1	1	0	1	0	1	1	1	0	12.6	10	0.7	7.3	2.2	30	0	0
447	Male	>= 60 Years	1	800	microfilaraem	1	1	1	0	0	1	0	0	1	0	0	13.8	20	1.7	8.7	2	23	0	0
448	Female	>= 60 Years	0	0	occult	1	1	1	1	0	1	0	1	1	0	1	10.4	6	0.3	4.9	1.6	34	0	0
449	Female	>= 60 Years	1	0	no loa	0	1	0	0	0	0	0	0	0	0	0	13.6	3	0.2	5.8	2.5	43	0	0
450	Female	>= 60 Years	0	1	raploa+microfil	1	1	1	1	0	1	0	1	0	0	0	11.9	3	0.2	6	2.5	42	0	0
451	Male	15-59 years	1	0	no loa	0	0	0	1	0	0	0	0	0	0	0	13.7
452	Female	15-59 years	1	0	no loa	0	0	1	1	0	0	1	1	1	0	1	11.8	11	1	8.4	3.2	39	0	0
453	Male	15-59 years	1	0	no loa	0	1	0	0	0	0	0	0	0	0	0	12.7	17	0.6	3.8	0.6	17	0	0
454	Male	<15 years	1	0	no loa	0	0	0	1	0	0	1	0	1	0	0	11.4	11	0.6	5.7	1.5	27	0	1
455	Female	15-59 years	1	0	no loa	0	0	0	1	0	0	0	0	0	0	0	12.1	6	0.5	7.8	4.4	56	0	0
456	Male	15-59 years	0	0	no loa	0	0	0	1	0	0	1	0	0	0	0	13.4	27	2.8	10.3	2.6	25	0	0
457	Female	>= 60 Years	0	100	raploa+microfil	1	1	0	0	0	1	0	0	1	0	1	13.1	17	1.6	9.4	2.8	30	0	0
458	Female	15-59 years	1	0	no loa	0	1	1	0	0	0	0	0	0	0	0	13	6	0.4	7	2.3	32	0	0
459	Male	15-59 years	1	0	no loa	0	0	1	1	0	0	1	0	0	0	0	13.3	9	0.8	9.1	3	33	0	0
460	Female	>= 60 Years	0	0	occult	1	1	0	0	0	1	1	0	1	1	0	12.3	9	0.5	5.8	2.4	41	0	0
461	Female	>= 60 Years	1	19050	microfilaraem	1	1	1	0	0	1	1	1	1	0	1	14.3	8	0.5	6.2	2.4	39	0	0
462	Female	>= 60 Years	1	0	no loa	0	1	0	0	0	0	0	0	1	0	0	12.5	7	0.5	6.9	1.5	21	0	0
463	Female	>= 60 Years	1	0	no loa	0	1	0	0	0	0	0	0	0	0	0	10.6	3	0.2	6.6	2.2	33	0	0
464	Female	15-59 years	1	0	no loa	0	0	0	0	0	0	0	0	0	0	1	11.1	18	1.4	7.9	2.7	34	0	0
465	Female	15-59 years	0	0	occult	1	0	1	0	0	0	0	0	0	0	1	13.3	42	4.6	11	2.2	20	0.1	1
466	Female	15-59 years	0	0	no loa	0	0	1	1	0	0	0	0	0	0	1	11.2	14	0.8	6	2.4	40	0	0
467	Male	15-59 years	1	4150	raploa+microfil	1	1	0	0	0	0	0	0	1	0	0	12.6	16	1.3	8.3	2.9	35	0	0
468	Female	>= 60 Years	0	0	no loa	0	1	0	0	0	0	0	0	1	0	1	11.6	24	1.7	7	1.1	17	0	0
469	Male	15-59 years	0	0	no loa	0	0	0	1	0	1	1	0	1	0	1	13.6	33	2.7	8.3	2.2	26	0	0
470	Male	15-59 years	1	0	no loa	0	0	1	1	0	0	0	0	1	0	0	14.8	39	4.4	11.1	2.5	23	0	0
471	Female	>= 60 Years	0	1	microfilaraem	1	1	0	0	0	0	0	0	0	0	0	14.1	31	2.8	8.9	2.1	23	0	0
472	Male	>= 60 Years	1	7750	microfilaraem	1	1	0	0	0	0	0	0	0	0	1	14.3	25	1.6	6.1	1.8	29	0	0
473	Female	15-59 years	1	0	no loa	0	0	0	1	0	0	0	1	0	0	1	12.6	21	1.3	6.3	2.1	33	0	0
474	Female	15-59 years	0	0	no loa	0	0	0	1	0	0	0	0	0	0	1	13.3	11	0.5	4.4	1.5	34	0	0
475	Male	15-59 years	1	0	occult	1	0	1	0	0	0	0	0	0	0	1	17.8	16	1.3	8.3	3.8	46	0	0
476	Male	>= 60 Years	1	0	occult	1	1	1	1	0	0	1	1	1	0	0	14.6	6	0.6	9.1	4.7	52	0	0
477	Male	>= 60 Years	0	7	microfilaraem	1	1	0	0	0	0	0	0	1	0	0	10.8	18	1.4	7.9	4	51	0	0
478	Female	>= 60 Years	0	0	no loa	0	1	1	1	0	0	0	1	1	0	0	13.1	13	0.8	6.4	1.8	27	0	0
479	Female	15-59 years	1	1250	raploa+microfil	1	0	0	1	0	1	0	0	0	0	1	14.5	33	2.8	8.5	2	24	0	0
480	Female	>= 60 Years	0	0	no loa	0	1	0	0	0	0	0	1	0	0	0	12.7	7	0.2	2.5	0.8	31	0	0
481	Female	>= 60 Years	1	0	no loa	0	1	0	0	0	0	0	0	0	0	0	13.5	30	2.1	7	1.4	20	0	0
482	Male	15-59 years	1	0	no loa	0	1	0	0	0	0	0	0	1	0	0	13.9	14	1.4	9.4	2.2	24	0	0
483	Female	15-59 years	1	0	no loa	0	1	1	1	0	0	1	0	1	0	1	12.6	31	3.1	9.9	2.7	27	0	0
484	Female	>= 60 Years	0	0	no loa	0	1	0	0	0	0	0	1	1	0	0	12.5	35	3.7	10.6	2.2	21	0	0
485	Female	15-59 years	1	0	occult	1	0	1	1	0	1	0	0	0	0	0	9	31	2.2	7	2.1	30	0	0
486	Female	>= 60 Years	0	0	no loa	0	1	0	1	0	1	1	0	1	0	0	12.7	28	1.6	5.8	1.6	29	0	0
487	Male	>= 60 Years	1	14	raploa+microfil	1	0	1	1	0	1	0	1	1	0	0	12.7
488	Female	15-59 years	1	0	no loa	0	1	1	1	1	0	1	1	1	0	1	12.9	26	1	4	1.3	31	0	0
489	Male	15-59 years	1	0	no loa	0	0	0	1	0	0	1	1	1	0	0	15.5	18	1.4	8.1	3.4	42	0	0
490	Female	>= 60 Years	0	0	no loa	0	1	0	0	0	0	0	0	0	0	1	14	16	1.5	9.1	2.7	30	0	0
491	Female	15-59 years	1	2750	microfilaraem	1	0	1	0	0	1	0	1	0	0	0	10.2	16	1.4	8.9	4	45	0	0
492	Female	15-59 years	0	0	occult	1	0	0	1	0	0	1	1	0	0	0	13.6	14	0.9	6.2	1.7	27	0	0
493	Female	15-59 years	0	0	no loa	0	0	0	0	0	0	0	0	0	0	0	12.2	5	0.3	4.9	2.4	49	0	0
494	Female	15-59 years	0	0	occult	1	0	0	1	0	0	1	0	1	1	1	10.1	14	1	7	3.5	50	0	0
495	Female	15-59 years	0	0	no loa	0	0	0	1	0	1	1	1	1	0	0	12.3	15	1.3	9.1	3.4	38	0	0
496	Female	15-59 years	1	134	raploa+microfil	1	0	0	1	0	0	0	0	0	0	0	10.6	24	2	8.4	2.7	32	0	0
497	Male	15-59 years	1	0	no loa	0	1	1	1	0	0	1	0	0	0	0	15.1	12	0.9	7.8	2.3	30	0	0
498	Female	15-59 years	1	0	occult	1	1	1	0	1	0	1	1	0	1	0	11.5	18	2	11.1	4.7	42	0	0
499	Female	15-59 years	0	0	occult	1	1	0	1	0	1	0	1	1	1	1	12.3	46	4.1	8.9	1.4	16	0	0
500	Male	15-59 years	1	0	no loa	0	0	1	0	0	0	0	1	1	1	0	14.9
501	Female	>= 60 Years	0	1	raploa+microfil	1	0	1	0	1	0	0	1	0	0	1	12.1	23	2.1	9.2	2.7	30	0	0
502	Female	15-59 years	1	0	no loa	0	1	1	1	0	0	0	0	1	0	1	12.8	37	3.7	10.2	2.9	29	0	0
503	Female	15-59 years	1	0	no loa	0	0	1	0	0	0	0	0	0	0	0	11.2	20	2	9.8	3.8	38	0	0
504	Female	>= 60 Years	1	0	no loa	0	0	0	0	0	0	0	0	0	0	1	10.6	11	0.8	7.3	2.4	33	0	0
506	Female	>= 60 Years	1	0	no loa	0	1	1	1	0	0	0	1	0	0	0	10.6	14	0.9	6.7	2	30	0	0
507	Male	15-59 years	1	15250	microfilaraem	1	0	0	1	0	0	0	1	0	0	0	12.3
508	Male	>= 60 Years	1	16	microfilaraem	1	1	0	0	0	0	0	1	0	1	0	14.1
509	Female	15-59 years	1	0	no loa	0	0	0	0	0	0	0	0	1	0	0	12	15	1	6.5	3.2	50	0	0
510	Male	15-59 years	1	25200	raploa+microfil	1	0	0	0	0	1	0	0	0	0	0	12.3	34	4.5	13.5	4	40	0	0
511	Female	15-59 years	1	11650	raploa+microfil	1	1	0	0	0	0	0	0	0	0	0	14.2	19	1.6	8.3	2.9	35	0	0
512	Male	15-59 years	0	0	occult	1	0	0	0	0	0	0	0	0	1	0	16.5	32	2.7	8.6	2.8	33	0.1	1
513	Female	>= 60 Years	1	250	raploa+microfil	1	1	0	1	0	0	0	1	1	0	0	12.8	21	1.6	7.7	2.9	38	0	0
514	Female	15-59 years	1	0	no loa	0	0	0	0	0	0	0	0	0	0	0	13.8	29	2.3	7.9	2.7	34	0	0
515	Female	>= 60 Years	1	0	no loa	0	1	1	1	0	1	1	1	1	0	1	12.3	27	2	7.6	2.8	37	0	0
516	Female	<15 years	0	0	no loa	0	0	0	0	0	0	0	0	1	0	0	11.9
517	Female	15-59 years	0	8100	raploa+microfil	1	0	1	0	1	0	0	0	0	0	0	11.2	15	1	6.8	2.4	36	0	0
518	Female	>= 60 Years	1	0	occult	1	0	0	0	0	1	1	0	0	1	1	17.5	39	3	7.8	2.2	28	0	0
519	Male	>= 60 Years	1	0	no loa	0	1	1	0	0	0	0	0	1	0	0	10.8	11	0.6	5.7	2.4	42	0	0
520	Female	>= 60 Years	0	0	occult	1	1	1	0	0	0	0	0	1	0	0	12.6	22	1.5	6.8	2.3	34	0	0
521	Male	>= 60 Years	1	6550	raploa+microfil	1	1	0	0	0	0	0	0	1	0	1	15.1	36	2.7	7.5	1.5	19	0	1
522	Female	>= 60 Years	1	0	no loa	0	1	0	0	0	1	0	1	0	1	1	14.4	15	1.1	7.3	2.6	36	0	0
523	Female	<15 years	1	5900	raploa+microfil	1	0	1	1	1	0	0	0	0	0	1	13	30	3.1	10.2	2.8	27	0	0
524	Male	15-59 years	1	2	microfilaraem	1	0	0	1	0	0	0	0	0	0	1	13.4	5	0.3	5.9	4.3	73	0	0
525	Male	15-59 years	1	0	occult	1	1	0	0	0	0	0	0	1	0	1	15.3	17	1.4	8.3	2.3	28	0	0
526	Male	15-59 years	1	0	occult	1	0	1	1	0	1	0	0	1	0	1	13.3	34	3.1	9.3	3.2	34	0	0
527	Male	15-59 years	1	0	no loa	0	0	1	0	0	1	0	0	1	1	1	14.8	18	1.3	7.3	1.7	23	0	0
528	Male	<15 years	1	0	occult	1	0	1	1	0	1	1	0	1	0	0	10.7	14	1.4	9.7	4.3	44	0	0
529	Male	<15 years	1	0	no loa	0	0	1	0	0	1	0	0	1	0	0	12.4	1	0.1	7.9	3.8	48	0	0
530	Male	<15 years	0	0	no loa	0	0	0	0	0	1	1	0	1	1	0	12.7	22	2.3	10.4	3.2	31	0.1	0
531	Female	<15 years	1	0	no loa	0	0	0	0	0	0	0	0	1	1	1	9.6	18	1.6	8.8	3.6	41	0	0
532	Female	15-59 years	1	0	no loa	0	0	0	0	0	0	0	0	0	0	0	9.2	25	2.9	11.4	5.2	45	0	0
533	Male	<15 years	1	0	occult	1	0	1	0	0	0	0	0	1	1	0	12.5	18	1.7	9.7	3.9	40	0	0
534	Female	<15 years	0	0	no loa	0	0	0	1	0	1	1	0	1	1	1	10.5	28	1.6	5.7	1.5	26	0	0
535	Male	15-59 years	1	0	occult	1	0	1	1	0	0	1	0	0	0	0	13.8	14	1.3	9.1	3.6	40	0	0
536	Male	15-59 years	0	0	no loa	0	0	1	1	0	0	0	0	0	0	1	11.9	20	1.5	7.7	2.9	37	0	0
537	Male	>= 60 Years	1	200	microfilaraem	1	0	0	0	0	0	0	0	0	0	1	11.8	23	2	8.8	3	35	0.1	1
538	Female	15-59 years	1	0	no loa	0	0	0	1	0	0	0	0	1	0	1	12.7	32	3.1	9.5	2.9	30	0	0
539	Male	15-59 years	1	0	no loa	0	0	0	1	0	0	0	0	0	0	0	11.4	32	3	9.5	2.7	28	0	0
540	Female	>= 60 Years	0	0	occult	1	1	0	1	1	0	0	1	0	1	0	10.1	7	0.5	6.4	3	47	0	0
541	Female	15-59 years	0	0	no loa	0	0	1	0	0	1	0	0	1	0	0	12.1	12	0.9	7.9	4	51	0	0
542	Male	>= 60 Years	0	0	occult	1	1	0	0	0	0	1	0	1	0	1	11.6	25	1.3	5.4	2.1	38	0	0
543	Female	>= 60 Years	0	0	occult	1	0		1	0	0	0	0	0	0	0	12.8	12	1	8.8	3.7	42	0	0
544	Male	15-59 years	1	0	no loa	0	0	1	1	0	0	0	0	1	1	0	11.2	23	1.7	7.2	2.8	40	0	0
545	Female	>= 60 Years	0	0	no loa	0	1	0	1	0	0	0	0	1	0	1	12.6	11	0.9	8.1	3.4	41	0	0
546	Female	>= 60 Years	1	2900	raploa+microfil	1	0	1	1	0	1	0	0	1	0	1	13	20	1.6	8.2	3.1	38	0	0
547	Female	15-59 years	1	0	no loa	0	0	1	1	1	1	1	0	1	1	0	12	7	0.3	4.6	1.9	42	0	0
548	Male	>= 60 Years	1	1100	microfilaraem	1	0	1	1	0	0	0	0	0	0	0	13.3	11	0.7	6.5	2.2	35	0	0
549	Male	15-59 years	1	0	no loa	0	1	0	0	0	0	1	1	1	0	0	14	38	3.7	9.8	2.6	27	0	0
550	Male	>= 60 Years	1	0	no loa	0	1	0	1	0	0	0	0	0	0	1	13.8	26	1.9	7.1	2.8	40	0	0
551	Female	15-59 years	1	0	no loa	0	0	1	1	0	0	0	0	0	0	0	11.7	8	0.5	5.8	1.8	32	0	0
552	Female	15-59 years	1	0	occult	1	0	1	1	0	0	0	0	1	1	0	10.3	19	0.7	4	2.1	52	0	0
553	Female	15-59 years	0	0	occult	1	1	0	1	0	1	0	1	0	0	1	11	13	0.7	5.6	2.1	37	0	0
554	Female	15-59 years	0	0	occult	1	0	1	1	0	0	0	0	0	0	1	14.6	37	4.5	12.4	3.8	31	0.1	1
555	Female	15-59 years	1	0	no loa	0	0	0	1	0	0	1	0	1	0	0	14.6	10	0.9	9	4.2	47	0	0
556	Female	>= 60 Years	1	0	occult	1	1	1	1	1	0	0	1	0	0	1	12	7	0.7	9.4	4.4	47	0	0
557	Female	>= 60 Years	0	0	no loa	0	0	0	0	1	1	1	1	1	1	0	13.5	3	0.2	6.3	1.5	23	0	0
558	Female	>= 60 Years	0	0	occult	1	1	0	0	0	0	0	0	1	1	0	12.9	22	2	9.1	3.4	38	0	0
559	Female	15-59 years	0	469	microfilaraem	1	1	1	1	0	0	0	1	0	0	1	12.8	13	1.4	10.5	3	29	0	0
560	Female	>= 60 Years	0	0	no loa	0	0	0	1	0	0	0	0	0	1	1	11.5	5	0.3	5.9	1.5	25	0	0
561	Female	>= 60 Years	0	0	occult	1	0	1	0	1	1	0	1	1	0	1	11.7	25	2.6	10.4	4.5	44	0	0
562	Female	15-59 years	0	0	no loa	0	0	1	0	0	1	1	1	1	0	1	11.3	11	1	9.2	3.1	34	0	0
563	Female	15-59 years	1	200	raploa+microfil	1	1	1	0	0	0	0	0	0	0	1	11.4	21	1.8	8.5	2.7	32	0	0
564	Female	15-59 years	0	0	occult	1	0	0	1	0	0	0	0	1	0	0	12.7	23	2.3	10.1	3.7	37	0	0
565	Female	15-59 years	0	0	no loa	0	1	0	1	0	1	0	0	0	0	0	11.3	19	1.1	5.7	1.8	31	0	0
566	Male	>= 60 Years	0	0	occult	1	1	1	1	0	1	1	1	1	0	1	9.4	26	1.8	6.9	2.2	32	0	0
567	Male	>= 60 Years	1	5650	raploa+microfil	1	1	1	0	1	1	0	0	1	0	1	13.4	27	1.9	6.9	2.4	35	0	0
568	Male	>= 60 Years	1	100	raploa+microfil	1	1	1	1	1	1	0	1	0	0	1	13.8	36	2.7	7.5	2.1	28	0	0
569	Female	15-59 years	0	2	raploa+microfil	1	0	1	1	1	1	0	0	1	0	0	12.8	16	1	6.6	2.9	43	0	0
570	Female	15-59 years	0	0	no loa	0	1	1	0	1	0	0	1	0	0	1	10.3	34	1.7	5	1.4	28	0	0
571	Female	>= 60 Years	1	3950	raploa+microfil	1	1	1	1	1	1	0	0	0	0	1	12.4	17	2.2	12.9	2.7	21	0	0
572	Female	15-59 years	0	0	no loa	0	0	1	1	0	0	1	0	0	0	0	10.2	12	1.2	10	5.8	58	0	0
573	Female	15-59 years	0	0	occult	1	1	0	0	0	0	0	1	0	0	1	12.7	2	0.1	5.9	2.4	41	0	0
574	Female	>= 60 Years	0	0	occult	1	0	1	1			0	1	1	1	1	11.7	8	0.5	5.9	1.4	24	0	0
575	Female	15-59 years	1	0	no loa	0	0	1	1	0	0	0	0	1	0	0	13.1	33	2.7	8.1	2.1	26	0	0
576	Female	15-59 years	0	0	no loa	0	0	1	1	0	1	1	0	1	0	0	12.3	23	1.5	6.5	2	30	0	0
577	Female	15-59 years	1	0	occult	1	0	0	1	1	1	1	0	0	1	1	12.3	36	4.2	11.8	3.7	31	0	0
578	Male	>= 60 Years	1	2	raploa+microfil	1	1	1	1	0	1	0	0	1	1	1	13.1	11	1.2	10.3	3.3	32	0	0
579	Female	15-59 years	1	0	no loa	0	0	0	1	0	0	0	0	1	0	0	9.5	23	1.3	5.4	1.9	35	0	1
580	Female	15-59 years	1	0	no loa	0	0	1	1	0	0	0	0	1	1	1	11.5	8	0.6	7.7	3.5	46	0	0
581	Male	15-59 years		0	no loa	0	1	0	0	1	0	0	1	0	0	0	10.5	1	0.1	11	8.3	75	0	0
582	Female	15-59 years	0	150	raploa+microfil	1	1	0	1	0	1	0	1	0	0	1	12.7	23	2.3	9.8	2.7	27	0	0
583	Female	15-59 years	0	0	occult	1	0	0	1	0	0	0	0	1	1	1	12.9	27	2.2	8.2	2.3	28	0	0
584	Male	>= 60 Years	1	13400	microfilaraem	1	1	1	0	0	0	0	0	0	0	0	12.9	26	2.3	8.9	2.8	32	0	0
585	Male	>= 60 Years	0	450	raploa+microfil	1	1	0	0	0	0	0	0	1	0	1	11.4	28	2.4	8.7	3.3	38	0	0
586	Female	>= 60 Years	0	0	occult	1	1	0	1	0	0	0	1	1	0	1	11.9	34	2.4	7	2.1	30	0	0
587	Female	15-59 years	1	0	no loa	0	1	0	1	0	0	0	0	0	0	0	12.2	3	0.2	7.7	4.6	60	0	0
588	Female	15-59 years	1	0	no loa	0	1	0	1	0	1	0	1	1	0	1	10.7	6	0.3	5.7	2.6	46	0	0
589	Female	>= 60 Years	0	650	raploa+microfil	1	1	1	1	1	1	0	0	0	1	0	13	21	2	9.5	2.9	31	0	0
590	Female	>= 60 Years	1	74600	raploa+microfil	1	1	0	0	0	1	0	1	1	0	0	12.3	8	0.5	7	3.9	56	0	0
591	Female	>= 60 Years	1	0	no loa	0	1	1	1	1	0	0	0	0	0	1	10.8	9	0.6	6.9	2.6	38	0	0
592	Female	15-59 years	0	72	microfilaraem	1	0	1	1	1	0	0	0	1	0	0	11.8	22	1.5	6.9	2.3	34	0	0
593	Male	15-59 years	1	0	occult	1	0	1	1	0	0	0	1	0	0	0	13.3	17	1.1	6.5	1.5	23	0	0
594	Male	<15 years	0	0	no loa	0	0	1	0	0		0	0	1	1	0	8.2	1	0.1	7.7	5	64	0	0
595	Female	15-59 years	1	0	occult	1	1	0	0	0	0	0	1	0	0	1	12.4	12	0.8	6.7	2.1	32	0	0
596	Male	15-59 years	0	0	no loa	0	0	0	0	0	0	0	1	0	1	1	15.1	9	0.7	7.6	1.8	23	0	0
597	Male	15-59 years	1	0	occult	1	0	0	1	0	1	0	0	0	0	1	13.2	31	1.9	6	1.9	31	0	0
598	Male	15-59 years		3	raploa+microfil	1	1	0	1	0	0	0	0	0	0	0	14.7	12	0.8	6.7	1.9	28	0	0
599	Male	15-59 years	1	1	microfilaraem	1	1	0	1	0	0	0	0	0	0	0	13.8	33	3.2	9.8	2.2	22	0	0
601	Male	>= 60 Years	0	0	no loa	0	0	0	0	0	0	0	0	0	0	0	14.1	29	3.1	10.8	3.2	29	0	0
602	Female	15-59 years	0	0	occult	1	1	1	1	0	1	0	0	1	0	1	10.3	20	2.5	12.6	4.7	37	0.1	0
603	Female	15-59 years	0	0	no loa	0	0	0	0	0	0	0	0	0	0	0	11	16	1.5	9.2	4.5	49	0	0
604	Female	15-59 years	0	0	occult	1	1	0	0	0	0	0	0	0	0	1	13.7	9	0.7	7.9	3.6	46	0	0
605	Female	15-59 years	0	0	occult	1	1	1	1	0	0	0	1	1	1	1	13.6	24	2.2	9.3	2	21	0	0
606	Female	15-59 years	0	0	no loa	0	0	0	1	0	0	0	0	1	0	0	12.9	9	0.8	9	4.1	45	0	0
607	Female	<15 years	1	0	occult	1	0	1	1	0	0	0	0	1	0	0	8.6	21	2.3	11	4.5	41	0	0
608	Female	>= 60 Years	0	0	no loa	0	1	0	0	0	1	0	0	1	0	0	13.1	8	0.6	7.9	2.8	36	0	0
609	Male	<15 years	1	0	no loa	0	1	0	1	0	0	0	0	0	0	0	11.2	21	1.3	6.2	1.6	26	0	0
610	Female	<15 years	1	0	occult	1	0	0	1	0	0	0	0	0	0	1	11.8	26	2.8	10.9	3.1	29	0	0
611	Female	<15 years	0	0	no loa	0	0	0	0	0	0	0	0	0	0	0	11.1	3	0.2	5.7	2	36	0	0
612	Female	15-59 years	0	0	no loa	0	1	0	1	1	1	1	1	1	0	1	14	22	1.4	6.6	2.5	38	0	0
613	Male	>= 60 Years	1	0	occult	1	1	0	1	0	0	0	0	0	0	1	11.8	19	1.2	6.4	2.3	36	0.1	1
614	Male	15-59 years	0	0	no loa	0	1	0	1	0	0	0	0	0	1	0	12.1	7	0.6	8.2	4.5	55	0	0
615	Male	15-59 years	1	16800	raploa+microfil	1	0	1	0	0	0	0	0	0	0	0	15.1	14	1.5	10.1	3	29	0	0
616	Female	15-59 years	0	0	occult	1	0	1	1	0	0	0	1	0	0	0	12	8	0.3	3.7	1	27	0	0
617	Male	15-59 years	1	0	no loa	0	0	1	1	0	0	1	1	1	0	1	13.3	34	2.4	7	2	29	0	0
618	Female	15-59 years	1	0	occult	1	0	1	1	0	0	0	0	0	1	1	12.7	15	1.5	9.8	2.9	30	0	0
619	Female	<15 years	0	0	no loa	0	0	0	1	0	0	0	1	1	0	0	12.4	15	1.2	7.6	2.9	38	0	0
620	Female	<15 years	0	0	occult	1	0	1	1	0	1	1	0	1	1	0	10.7	25	2	8	2.6	32	0	0
621	Male	15-59 years	1	15050	raploa+microfil	1	0	0	0	0	0	0	0	0	0	0	15.6	17	2	11.7	3.6	31	0	0
622	Female	15-59 years	1	0	no loa	0	1	0	1	0	0	0	0	0	0	1	12	28	1.8	6.4	1.5	23	0	0
623	Female	<15 years	0	0	no loa	0	0	0	1	0	0	0	0	0	0	0	9.9	9	0.4	4.4	1.7	39	0	0
624	Male	15-59 years	1	350	microfilaraem	1	0	1	0	0	0	0	1	1	0	1	11.3	9	0.9	9.5	4	42	0	0
625	Male	<15 years	0	0	no loa	0	0	0	0	0	0	0	0	0	0	0	10.1	9	0.7	7.6	2.9	38	0	0
626	Male	15-59 years	0	0	occult	1	0	0	1	0	0	1	0	1	0	0	15.7	3	0.1	4	1.8	45	0	0
627	Male	15-59 years	0	0	no loa	0	1	0	1	0	1	1	1	1	1	1	13.9
628	Male	15-59 years	0	0	occult	1	0	0	0	0	0	0	1	0	0	1	13.8	30	2.4	8	2.4	29	0	0
629	Female	15-59 years	0	0	no loa	0	0	0	0	1	1	0	0	1	0	1	14	8	0.3	3.9	1.4	35	0	0
630	Female	15-59 years	1	0	no loa	0	1	0	0	0	0	0	1	1	0	0	11.3	18	1.9	10.5	4.7	45	0	0
631	Male	15-59 years	1	0	occult	1	0	1	1	0	0	1	0	1	0	1	10.7	30	2.7	9.1	3.1	34	0	0
632	Female	15-59 years	1	0	occult	1	0	0	0	0	0	0	0	1	0	0	11	28	2.6	9	3	34	0	0
633	Male	15-59 years	1	0	no loa	0	1	1	0	0	0	0	1	0	1	0	14.4	16	0.7	4.5	1.3	29	0	0
634	Male	15-59 years	1	0	occult	1	0	0	0	1	0	0	1	0	1	1	12.8	22	1.8	8.2	2.5	30	0	0
635	Male	15-59 years	1	0	no loa	0	0	0	0	0	0	0	0	0	0	1	13	20	1.1	5.4	1.9	36	0	0
636	Female	>= 60 Years	1	0	no loa	0	0	0	1	0	1	0	0	1	0	1	10.1	25	1.9	7.5	2.6	35	0	0
637	Female	15-59 years	1	4600	raploa+microfil	1	0	0	1	0	0	0	0	1	0	1	10.4	24	1.6	6.4	2.4	37	0	0
638	Male	>= 60 Years	1	0	no loa	0	1	1	1	0	0	1	1	1	0	1	14.6
639	Male	15-59 years	1	0	no loa	0	0	0	1	0	0	1	0	1	0	1	13.8	17	1.7	9.7	5.3	54	0	0
640	Male	15-59 years	1	19450	raploa+microfil	1	0	0	1	0	0	1	0	1	0	1	13.8	24	1.9	8	2.5	32	0	0
641	Female	15-59 years	1	139	raploa+microfil	1	1	1	1	0	0	0	0	1	1	1	12.4	21	2.1	9.8	4.3	43	0	0
642	Female	15-59 years	1	0	no loa	0	0	0	0	0	0	0	1	1	0	1	11.4	21	1.1	5.3	2	38	0	0
643	Female	15-59 years	1	0	occult	1	1	0	0	0	0	0	0	1	0	1	11.3	8	0.6	6.9	2.4	35	0	0
644	Female	15-59 years	1	0	occult	1	0	1	1	0	0	0	0	0	0	1	14.4	24	2.1	8.6	3.5	41	0	0
645	Female	15-59 years	0	0	occult	1	1	1	0	0	0	0	1	1	0	1	11.1	42	3.1	7.5	1.8	24	0	0
646	Female	<15 years	0	0	no loa	0	0	0	0	0	0	0	0	0	0	0	7	9	0.5	5.8	2.4	42	0	0
647	Female	15-59 years	0	29550	raploa+microfil	1	0	0	0	0	0	0	0	0	0	0	11.8	17	1.5	8.9	2.7	30	0	0
648	Male	<15 years	0	0	no loa	0	0	0	0	0	0	0	0	0	0	0	11.2	5	0.4	7.2	1.8	25	0	0
649	Female	15-59 years	1	1750	raploa+microfil	1	0	0	0	0	1	0	0	1	0	0	13.3	13	0.9	6.8	2.8	41	0	0
650	Male	<15 years	0	0	no loa	0	0	0	0	0		0	0	1	0	0	10.1
651	Female	15-59 years	1	0	no loa	0	1	0	1	0	0	1	1	1	1	0	10.1	7	0.4	5.8	3.3	56	0	1
652	Female	15-59 years	1	0	occult	1	1	1	1	0	0	0	0	1	0	1	12	13	1.5	11.3	4	36	0	0
653	Female	15-59 years	0	0	occult	1	0	1	1	0	0	0	0	1	0	0	7.7	3	0.2	5.7	3.3	58	0	0
654	Male	15-59 years	1	50	microfilaraem	1	0	1	1	0	1	1	0	0	0	1	12.8	23	1.3	5.9	1.6	28	0	0
655	Male	>= 60 Years	1	0	occult	1	0	0	0	0		0	1	0	0	1	12.6	23	1.7	7.5	2.6	35	0	0
656	Female	15-59 years	0	0	occult	1	0	0	1	0	0	0	0	1	1	1	13.3	14	1.1	7.9	2.9	37	0	0
657	Female	15-59 years	0	0	occult	1	1	0	1	0	0	0	1	1	0	0	8	4	0.2	5.1	3.2	62	0	0
658	Female	>= 60 Years	1	0	occult	1	1	1	1	1	0	0	0	1	1	1	9.4	17	1.3	7.7	3.4	44	0	0
659	Female	>= 60 Years	0	600	raploa+microfil	1	0	0	1	0		0	0	1	0	0	10.3	20	1.6	7.9	2.5	31	0	0
660	Female	>= 60 Years	1	4750	microfilaraem	1	1	0	0	0		0	1	0	1	0	12.5	31	3.7	11.9	2.6	22	0	0
661	Male	>= 60 Years	1	500	raploa+microfil	1	1	0	0	0		0	1	0	0	0	12.9	27	1.4	5.3	1	19	0	0
662	Female	>= 60 Years	1	0	no loa	0	0	0	1	0		0	0	0	0	0	13	32	2.6	8	1.9	23	0	0
663	Female	15-59 years	1	0	no loa	0	1	1	1	0	0	0	0	1	0	0	11	13	0.9	6.6	2.6	40	0	0
664	Female	>= 60 Years	0	500	raploa+microfil	1	0	0	1	0		0	0	1	0	0	12.2	12	0.7	5.9	1.4	24	0	0
665	Male	>= 60 Years	1	0	no loa	0	0	0	1	0		0	0	0	0	0	11.2	11	0.5	4.9	2.3	48	0	0
666	Female	>= 60 Years	1	0	occult	1	0	0	1	0		0	0	1	0	0	11	10	1.1	11.1	4.7	42	0	0
667	Female	>= 60 Years	1	50	microfilaraem	1	1	1	1	1		0	0	0	0	0	12.6	20	1.9	9.1	3.9	42	0	0
668	Female	>= 60 Years	1	300	microfilaraem	1	0	0	0	0	0	0	1	0	0	0	12.4	20	1.6	8	2.1	26	0	0
669	Female	>= 60 Years	1	26200	raploa+microfil	1	0	0	0	0	0	0	0	1	0	1	12.4	47	8.1	17.4	4.5	26	0.1	1
670	Male	>= 60 Years	1	100	raploa+microfil	1	1	0	0	0	1	0	0	0	0	1	15.9
671	Male	15-59 years	0	0	no loa	0	1	0	0	0	0	0	0	1	0	1	12.1	36	3.6	9.9	2.5	25	0	0
672	Female	15-59 years	0	0	occult	1	1	0	1	0	0	0	0	0	0	0	11.7	20	1.1	5.3	2	38	0	0
673	Female	15-59 years	0	0	no loa	0	1	0	1	0	0	0	0	0	0	0	10.8	16	1.4	8.9	3.7	42	0	0
674	Female	>= 60 Years	1	2000	raploa+microfil	1	1	0	1	0	1	0	0	1	0	1	11.1	26	2	7.7	2.4	31	0	0
675	Female	15-59 years	1	0	occult	1	1	0	1	0	1	0	0	1	0	1	10.8	18	1.3	7.4	3.1	42	0	0
676	Female	15-59 years	1	0	occult	1	0	1	1	0	0	0	0	1	0	1	11.3	13	1	7.6	3.4	45	0	0
677	Female	15-59 years	0	0	no loa	0	0	0	1	0	0	0	0	0	0	0	11.8	7	0.5	6.7	3.3	49	0	0
678	Female	>= 60 Years	1	150	raploa+microfil	1	1	0	1	0	1	1	0	1	0	1	11.4	25	3	11.8	3.6	30	0	0
679	Female	15-59 years	1	0	occult	1	0	0	0	0	0	0	0	0	0	0	12.3	9	1	11.1	5.2	47	0	0
680	Female	15-59 years	1	0	no loa	0	0	0	1	0	0	0	0	0	0	0	13	24	2.9	12	3.6	30	0	0
681	Male	>= 60 Years	1	50	raploa+microfil	1	0	0	0	0	0	0	0	1	0	0	13
682	Male	15-59 years	0	350	raploa+microfil	1	1	0	1	0	0	1	0	1	0	0	11.7	10	0.7	7.4	2.5	33	0	0
683	Male	15-59 years	1	600	microfilaraem	1	0	0	0	0	0	0	0	0	0	0	14.8	10	1.3	12.1	6	49	0	0
684	Male	15-59 years	0	0	occult	1	0	0	0	0	1	0	0	0	0	1	12.1	13	0.8	6.3	3	47	0	0
685	Female	15-59 years	0	0	no loa	0	0	1	1	0	0	0	0	0	1	0	12.2	20	1.5	7.4	2.6	35	0	0
686	Female	15-59 years	0	0	no loa	0	0	0	1	0	0	0	0	1	1	1	13.3	18	1.7	9.4	2.6	28	0	0
687	Male	15-59 years	1	0	occult	1	1	1	0	0	0	0	1	1	0	1	15.6	0	0	6.1	2.2	37	0	0
688	Female	15-59 years	1	4500	microfilaraem	1	0	0	1	0	0	0	0	0	0	0	16
689	Female	15-59 years	1	0	occult	1	1	0	1	0	1	0	0	1	0	1	10.9	27	2	7.5	2.8	37	0	0
690	Male	>= 60 Years	1	0	occult	1	0	1	0	0	1	0	1	1	0	1	12.5	24	2.3	9.4	3	31	0	0
691	Female	15-59 years	0	0	occult	1	0	0	0	0	0	0	0	1	0	0	9.5	11	0.8	7.1	3.2	45	0	0
692	Female	>= 60 Years	0	0	no loa	0	1	0	0	0	0	1	0	0	0	1	12.7	32	3.2	10	3.7	36	0	0
693	Female	>= 60 Years	1	0	occult	1	0	0	0	0	0	0	0	0	0	0	14.2	14	1.2	8.7	4.5	52	0	0
694	Male	>= 60 Years	0	50	raploa+microfil	1	1	1	0	0	1	0	1	1	0	1	10.5	19	2.3	11.7	5.4	46	0.2	2
695	Female	15-59 years	1	0	occult	1	0	0	0	0	0	0	0	1	0	1	14	26	2	7.6	2.5	33	0	0
696	Male	15-59 years	0	0	no loa	0	0	0	0	0	0	0	0	0	0	0	16.2
697	Male	<15 years	0	0	no loa	0	0	0	0	0	0	0	0	1	0	1	13	47	6.4	13.7	3.3	24	0.1	0
698	Female	15-59 years	0	0	no loa	0	0	0	1	0		0	0	1	0	1	13	17	1.1	6.4	2.4	37	0	0
699	Male	15-59 years	1	2100	microfilaraem	1	0	0	0	0	0	0	0	0	0	1	15.6
700	Female	15-59 years	0	0	occult	1	0	0	1	0	0	0	0	1	1	1	13.9	15	1.3	8.7	3.6	41	0	0
701	Female	15-59 years	0	0	no loa	0	0	1	0	0	0	0	0	1	0	1	11.4	7	0.5	7.9	2.4	31	0	0
702	Female	15-59 years	1	6900	raploa+microfil	1	1	1	1	0	0	0	1	1	1	1	11.9	20	1.6	7.9	3	38	0	0
703	Male	>= 60 Years	1	10950	raploa+microfil	1	1	1	0	1	0	0	1	1	1	1	14.4	39	3.1	8	2.8	35	0	0
704	Female	>= 60 Years	1	0	occult	1	0	0	1	0	0	0	0	1	0	1	14.3	39	4.6	11.8	2.6	22	0	0
705	Male	15-59 years	1	9000	microfilaraem	1	0	1	1	0	0	0	0	0	0	0	17.7
706	Female	15-59 years	0	0	occult	1	1	1	1	1	1	0	1	1	1	1	12.8	31	2.9	9.4	2.8	30	0	0
707	Female	15-59 years	0	0	occult	1	1	1	1	0	1	0	1	1	1	0	13.7	10	0.6	5.9	2.6	44	0	0
708	Female	15-59 years	0	0	occult	1	1	0	1	0	0	0	0	0	0	0	12.5	10	0.7	6.5	2.3	36	0	0
709	Male	15-59 years	0	0	no loa	0	0	1	0	0	1	0	0	1	0	0	15	9	1	11.8	4.4	37	0	0
710	Male	>= 60 Years	1	20000	raploa+microfil	1	1	1	1	0	1	0	1	1	1	1	11.6	37	2.7	7.4	1.8	24	0	0
711	Female	15-59 years	0	0	no loa	0	1	1	1	0	1	0	1	1	0	1	11.7	14	1.1	8.2	3	37	0	0
712	Female	15-59 years	1	0	no loa	0	1	1	0	0	0	0	0	1	0	1	12.5	26	2.1	8.2	2.7	32	0	0
713	Female	>= 60 Years	1	0	no loa	0	1	1	1	0	1	0	1	1	0	0	12	10	0.7	7.3	3.1	43	0	0
714	Male	>= 60 Years	1	0	no loa	0	1	1	0	0	1	0	1	0	0	1	12.1	20	1.6	7.7	2.2	29	0	0
715	Female	>= 60 Years	1	300	raploa+microfil	1	1	0	0	0	1	0	1	0	0	0	11.9	19	1.5	8	2.4	30	0	0
716	Male	>= 60 Years	1	0	occult	1	1	1	1	1	0	0	1	0	0	0	12.1	11	0.9	8.5	3.6	42	0	0
717	Male	>= 60 Years	1	0	occult	1	0	0	1	0	0	0	0	0	0	0	13.1	21	1.7	8	2.2	27	0	0
718	Male	15-59 years	1	1800	raploa+microfil	1	1	0	1	1	0	0	1	1	0	1	14.9	33	2.3	6.9	2.1	30	0	0
719	Male	>= 60 Years	0	0	occult	1	0	1	1	1	0	1	1	0	0	0	12.3	13	0.9	7.3	2.4	33	0	0
720	Female	15-59 years	0	0	no loa	0	1	1	1	1	1	0	1	1	0	1	12	3	0.2	5.5	2	37	0	0
721	Female	15-59 years	0	0	no loa	0	1	0	0	0	0	0	0	1	0	0	11.6	2	0.1	3.3	1.7	51	0	0
722	Female	<15 years	0	0	no loa	0	0	0	1	0	0	0	0	1	0	0	9.3	4	0.4	8.6	3.4	39	0	0
723	Female	15-59 years	0	0	no loa	0	1	1	1	0	1	0	0	1	0	1	13.5	13	0.9	7.1	2.3	33	0	0
724	Female	15-59 years	0	0	occult	1	1	1	1	1	1	1	0	1	1	1	11.2	3	0.2	7	3.1	45	0	0
725	Female	>= 60 Years	0	0	occult	1	1	1	0	0	0	0	0	1	0	1	11.2	2	0.1	5.4	3	56	0	0
726	Male	>= 60 Years	0	9650	raploa+microfil	1	0	0	0	0	1	0	1	0	1	1	13.1	24	1.4	6	2.6	43	0	0
727	Female	15-59 years	1	0	no loa	0	0	1	0	0	0	0	0	1	0	1	12.3	9	0.6	7.4	2.7	37	0	0
728	Female	15-59 years	0	100	raploa+microfil	1	1	1	1	0	0	0	1	1	0	1	11.6	6	0.3	4.2	1.2	29	0	0
729	Female	<15 years	0	0	no loa	0	0	0	0	0	0	0	0	1	0	0	12.3	6	0.7	10.6	3.5	33	0	0
730	Female	<15 years	0	0	no loa	0	0	0	0	0		0	0	1	0	0	13.5	3	0.3	9.2	3.3	36	0.1	1
731	Female	15-59 years	0	0	no loa	0	0	0	1	0	1	0	0	1	0	1	11	14	0.8	5.5	2.9	53	0	0
732	Female	15-59 years	0	0	occult	1	1	1	1	1	1	0	1	1	0	1	10.9	6	0.5	8.1	4	49	0	0
733	Female	15-59 years	0	300	raploa+microfil	1	0	1	0	0	1	0	0	1	0	1	14	17	1.4	8.6	3.6	42	0	0
734	Male	15-59 years	1	7300	microfilaraem	1	1	1	1	0	1	0	0	1	1	1	14.7	11	1	9	4.4	49	0	0
735	Male	>= 60 Years	0	8300	raploa+microfil	1	0	0	0	1	0	0	0	1	0	1	12.8
736	Male	15-59 years	0	0	no loa	0	1	0	1	0	0	0	0	1	0	1	16.9
737	Male	15-59 years	1	0	occult	1	0	0	0	1	1	0	0	0	0	1	15.4
738	Female	<15 years	0	0	no loa	0	1	1	0	0	1	0	0	1	0	0	12.9	2	0.2	10.9	4.4	40	0	0
739	Female	>= 60 Years	0	0	occult	1	0	1	1	0	1	0	0	0	0	0	15.2	13	0.7	5.8	2.1	35	0	0
740	Male	>= 60 Years	0	0	occult	1	1	1	1	0	1	0	1	1	0	1	14.9	15	0.7	4.8	2	41	0	0
741	Male	15-59 years	0	13	raploa+microfil	1	0	0	1	1	0	0	0	0	0	1	12.5	22	2.2	9.9	2.6	26	0	0
742	Male	15-59 years	0	0	no loa	0	1	1	0	1	1	1	1	0	0	1	16.7	29	2.1	7.3	2.5	34	0	0
743	Male	>= 60 Years	0	500	microfilaraem	1	1	0	0	0	0	0	0	1	0	0	11.1	32	2.7	8.3	2.2	26	0	0
744	Female	>= 60 Years	1	0	no loa	0	1	0	1	0	0	0	1	1	0	1	13	6	0.6	9.1	2.6	29	0	0
745	Male	<15 years	0	0	no loa	0	0	0	0	0		0	0	1	0	0	12.3	6	0.7	12.6	5.4	43	0	0
746	Female	<15 years	0	0	no loa	0	0	0	0	0		0	0	1	0	0	12.9	5	0.5	10.1	3.3	32	0	0
747	Male	>= 60 Years	0	2250	raploa+microfil	1	1	1	0	0	0	1	0	1	0	1	12.8	25	2	8.3	1.9	22	0	0
748	Female	15-59 years	0	0	occult	1	1	0	0	0	1	1	1	1	1	1	11.7	13	1.1	8.2	3.4	42	0	0
749	Female	15-59 years	0	5250	raploa+microfil	1	0	1	0	0	1	0	1	1	1	1	13.5
750	Male	>= 60 Years	0	0	occult	1	0	0	0	0	0	0	1	1	0	0	14.2	24	3	12.5	3.6	29	0	0
751	Female	15-59 years	0	0	occult	1	1	1	0	0	1	0	0	1	1	1	9.6	32	2.2	6.8	2.5	36	0	0
752	Female	>= 60 Years	0	150	raploa+microfil	1	0	1	0	0	1	0	1	1	0	1	14.2
753	Female	>= 60 Years	0	0	occult	1	1	1	0	0	0	1	0	1	0	0	16.1
754	Male	>= 60 Years	1	3	microfilaraem	1	1	1	0	0	0	0	1	1	0	1	11	19	1.7	8.9	1.6	18	0	0
755	Female	15-59 years	1	0	occult	1	0	0	0	0	0	0	0	0	0	0	14.2	6	0.4	5.8	2.5	43	0	0
756	Female	>= 60 Years	0	0	no loa	0	1	1	1	0	0	0	0	1	0	0	13	3	0.2	4.7	2.2	48	0	0
757	Female	15-59 years	0	8750	raploa+microfil	1	1	0	0	0	0	0	0	1	0	1	13.5	25	2.9	11.6	5	43	0	0
758	Female	>= 60 Years	0	1	raploa+microfil	1	0	0	1	0	1	0	0	1	0	1	15	12	1.1	9.5	3.5	37	0	0
759	Female	15-59 years	0	2	microfilaraem	1	1	0	1	0	0	0	1	1	0	1	15.7
760	Female	>= 60 Years	0	0	no loa	0	0	0	0	0	1	0	0	1	0	0	14.3	34	3.7	10.7	2.6	24	0.1	0
761	Female	>= 60 Years	0	7150	microfilaraem	1	0	0	1	0	0	0	0	1	0	1	14.3	15	0.8	5.5	1.2	22	0	0
762	Female	>= 60 Years	0	0	occult	1	1	0	1	0	1	0	1	1	0	1	15.9	10	0.6	5.6	1.7	31	0	0
763	Male	15-59 years	0	0	no loa	0	1	1	1	1	1	1	0	1	0	1	17.6
764	Female	15-59 years	0	1600	microfilaraem	1	0	0	0	0	0	0	0	0	0	1	18.6
765	Female	15-59 years	0	0	no loa	0	1	1	0	0	0	0	1	0	0	1	18.6
766	Female	15-59 years	0	0	no loa	0	1	1	1	0	1	0	1	1	0	1	18
767	Female	>= 60 Years	0	0	occult	1	1	1	0	0	0	0	0	1	0	1	13.9	17	1.5	9	3.9	44	0	0
768	Female	15-59 years	0	0	no loa	0	0	0	1	0	1	0	0	0	0	1	19.3
769	Male	15-59 years	0	6300	microfilaraem	1	0	0	1	0	0	0	0	0	0	1	17.7
770	Male	>= 60 Years	0	1	microfilaraem	1	0	0	0	0	0	0	0	1	0	0	12.5	35	4.5	12.8	2.7	21	0.1	0
771	Female	15-59 years	0	0	no loa	0	1	1	0		1	0	0	0		1	17.5
772	Female	15-59 years	0	0	occult	1	1	1	1	0	0	0	0	1	1	1	13.7	5	0.3	6.2	3	48	0	0
773	Male	<15 years	0	0	no loa	0	0	0	0	0		1	0	1	0	0	12.1	1	0.1	7.6	3.3	44	0	0
774	Male	>= 60 Years	0	0	no loa	0	0	0	0	0	0	0	0	1	0	0	16.5
775	Male	15-59 years	0	0	no loa	0	1	1	0	0	1	0	1	1	0	0	15.1
776	Female	15-59 years	0	0	occult	1	1	1	0	1	0	0	1	1	0	1	17	11	0.5	4.6	1.6	36	0	0
777	Female	>= 60 Years	0	1650	raploa+microfil	1	0	0	0	0	0	0	0	1	0	1	17.2
778	Male	15-59 years	0	0	occult	1	0	0	1	0	1	1	0	1	0	0	17.3
779	Female	15-59 years	0	350	raploa+microfil	1	0	0	0	0	0	0	0	1	0	1	14.1	3	0.2	4.7	1.7	37	0	0
780	Female	<15 years	0	0	no loa	0	0	0	0	0	0	0	0	0	0	0	10.6	8	0.9	10.6	5.2	49	0	0
781	Male	<15 years	0	0	no loa	0	0	0	0	0	0	0	0	0	0	0	13.3	21	1.9	9	2.5	28	0	0
782	Male	<15 years	0	0	no loa	0	0	0	0	0	0	0	0	0	0	0	11.8	5	0.3	7.2	1.9	26	0	0
783	Male	<15 years	0	450	microfilaraem	1	0	0	0	0	0	0	0	1	0	0	13.6
784	Female	15-59 years	0	0	no loa	0	0	0	0	0	0	0	0	1	0	0	15.2	25	2.4	9.6	3.3	34	0	0
785	Male	<15 years	0	0	no loa	0	0	0	0	0	0	0	0	0	0	0	15.2
786	Female	<15 years	0	0	no loa	0	0	0	0	0	0	0	0	1	0	0	13.3
787	Female	15-59 years	0	0	no loa	0	0	0	0	0	0	0	1	1	0	0	14.3	6	0.6	9.5	3.3	35	0	0
788	Female	15-59 years	0	0	occult	1	0	0	0	0	0	0	0	1	0	1	12	18	1.2	6.6	2.4	37	0	0
789	Male	15-59 years	1	0	no loa	0	0	0	0	0	0	0	1	0	0	0	13
790	Male	15-59 years	1	1	raploa+microfil	1	0	0	0	0	0	0	1	1	0	1	9.5	46	5.8	12.6	3	24	0.1	1
791	Female	<15 years	0	0	no loa	0	0	0	1	0		0	0	1	0	0	11.6	13	1.1	8.9	3.1	35	0	0
792	Female	<15 years	0	0	no loa	0	0	0	0	0		0	0	1	0	0	9.6	20	1.3	6.6	2.5	38	0	0
793	Female	<15 years	0	0	no loa	0	0	0	0	0		0	0	1	0	0	13.3	5	0.3	6.2	2.5	41	0	0
794	Male	<15 years	0	0	no loa	0	0	0	0	0		0	0	1	0	0	11.6	32	5	15.8	3.5	22	0.1	0
795	Male	15-59 years	1	0	no loa	0	0	0	0	0	0	0	0	0	0	0	13.2	25	1.9	7.8	2.7	34	0	0
796	Male	15-59 years	0	800	raploa+microfil	1	0	1	0	0	0	0	0	0	0	0	16	8	0.3	4.3	1.7	40	0	0
797	Male	>= 60 Years	0	0	no loa	0	1	1	1	1	1	0	1	1	1	1	11.7	25	2.5	10.3	2.7	26	0.1	1
798	Male	15-59 years	0	0	no loa	0	0	0	0	0	1	0	0	1	0	0	15.1
799	Male	15-59 years	0	0	no loa	0	0	0	0	0	0	0	0	0	0	1	15.5	17	0.9	5.4	2.4	45	0	0
800	Female	15-59 years	0	0	occult	1	1	1	1	0	1	1	1	1	0	1	12.4	16	0.9	5.8	2.2	38	0	0
801	Male	15-59 years	0	0	no loa	0	0	0	0	0	0	0	0	0	0	0	12.8	1	0	5.3	2.8	52	0	0
802	Male	>= 60 Years	0	46600	raploa+microfil	1	0	0	0	0	0	0	0	0	0	0	9	36	3.1	8.7	2.8	32	0.1	1
803	Male	15-59 years	1	1450	raploa+microfil	1	0	0	0	0	0	1	0	1	0	0	20.3
804	Male	>= 60 Years	1	0	no loa	0	1	0	0	0	0	0	1	0	0	0	12.6	35	2.2	6.3	1.3	20	0	0
805	Male	15-59 years	1	50	raploa+microfil	1	0	0	1	0	1	0	0	1	0	0	15.9	3	0.2	6.1	3.4	56	0	0
806	Male	15-59 years	1	0	occult	1	0	0	1	0	0	0	0	0	0	0	16
807	Male	15-59 years	1	0	occult	1	0	1	0	0	0	1	1	1	0	0	12.8	9	0.7	7.6	2.7	35	0	0
808	Male	15-59 years	0	0	no loa	0	0	0	0	0	0	0	1	0	0	0	11.8	9	0.5	5.6	2.2	40	0	0
809	Female	15-59 years	1	0	no loa	0	1	0	0	0	0	0	1	1	0	1	10.1	6	0.3	4.5	1.8	41	0	0
810	Female	15-59 years	0	0	no loa	0	1	0	1	0	0	0	0	0	0	1	11.9	5	0.2	4.7	2.1	45	0	0
811	Female	15-59 years	0	0	no loa	0	1	1	1	1	1	1	1	1	1	1	12.9	16	1.2	7.2	2.7	38	0	0
812	Male	<15 years	0	0	no loa	0	0	0	0	0		1	0	1	1	0	6.7	4	0.4	8.5	4.8	56	0	0
813	Female	15-59 years	0	0	no loa	0	1	0	1	0	0	0	1	0	0	1	15
814	Male	<15 years	0	0	no loa	0	0	0	1	0		0	0	0	0	0	12.5	0	0	6.5	2.8	43	0	0
815	Male	<15 years	1	0	no loa	0	0	0	0	0	0	0	0	1	0	0	9.1	22	2.3	10.7	4.4	41	0	0
816	Male	<15 years	1	0	no loa	0	0	0	0	0	0	0	0	1	0	0	11.9	17	1.7	10.3	4.7	46	0	0
817	Male	<15 years	1	0	no loa	0	1	1	0	0	1	0	0	1	0	0	12.1	6	0.5	8.2	3.6	44	0	0
818	Female	>= 60 Years	1	0	occult	1	1	1	0	0	0	0	0	1	0	0	17.6
819	Female	<15 years	1	0	no loa	0	0	0	0	0		0	0	1	0	0	11.9	18	1.5	8.1	3.4	42	0	0
820	Female	>= 60 Years	1	0	occult	1	1	1	1	1	1	1	0	1	1	1	12.8	29	2.3	7.7	2.6	34	0	0
821	Female	15-59 years	1	0	occult	1	1	1	0	0	1	0	0	1	0	1	11.9	13	0.6	4.8	1.9	40	0	0
822	Male	15-59 years	1	0	occult	1	1	0	1	0	0	0	1	0	1	1	15.2
823	Female	15-59 years	0	200	microfilaraem	1	1	1	0	0	0	0	0	0	0	0	12	30	1.9	6.3	1.7	27	0	1
824	Male	<15 years	0	0	no loa	0	0	0	0	0		0	0	0	0	0	8.8	9	0.5	5.3	2	38	0	0
825	Male	>= 60 Years	1	0	occult	1	1	1	0	1	0	0	1	1	1	1	12.9	17	1.5	8.6	2.7	31	0	0
826	Female	>= 60 Years	1	0	occult	1	1	1	0	0	1	1	0	1	1	1	12	12	0.7	6.1	2.2	36	0	0
827	Female	15-59 years	1	0	occult	1	1	1	1	1	1	0	1	1	0	0	11	24	2.1	8.7	3.3	38	0	0
828	Female	15-59 years	1	5500	microfilaraem	1	1	0	1	0	0	0	1	0	0	0	12.7	20	2.4	11.8	3.1	26	0	0
829	Female	>= 60 Years	1	0	no loa	0	1	0	0	0	1	0	1	1	0	1	12	27	1.3	4.8	1.9	39	0	0
830	Male	15-59 years	1	0	occult	1	0	0	0	0	0	0	0	0	0	0	17.8	20	1.1	5.5	2.5	46	0	0
831	Female	15-59 years	1	600	raploa+microfil	1	1	1	1	1	1	0	1	1	1	1	14.5	9	0.6	6.5	2.8	43	0	0
832	Male	15-59 years	1	2150	raploa+microfil	1	1	1	1	0	1	1	0	1	1	1	14.7	22	1.6	7.3	2.5	34	0	0
833	Female	>= 60 Years	0	0	occult	1	0	0	1	0	0	0	0	0	0	0	12.5	13	0.6	4.2	1.4	34	0	0
834	Female	15-59 years	1	0	occult	1	1	1	0	1	1	0	0	0	1	0	12.7	27	1.6	5.8	2	35	0	0
835	Female	15-59 years	1	0	occult	1	1	1	1	1	1	1	1	1	1	1	13.3	27	1.6	6	2.2	36	0	0
836	Female	15-59 years	1	0	no loa	0	1	0	1	0	0	0	0	0	0	1	12.6	8	0.4	4.5	2.4	53	0	0
837	Female	<15 years	1	0	no loa	0	1	0	0	0	0	0	0	1	0	0	12.7	21	1.8	8.5	2.1	25	0	0
838	Male	<15 years	1	0	no loa	0	0	0	0	0	0	0	0	0	0	0	10.1	4	0.2	4.7	2.1	45	0	0
839	Female	15-59 years	0	0	no loa	0	1	1	1	0	1	0	0	1	0	1	15.4	11	0.9	7.7	3.1	40	0	0
840	Male	<15 years	1	0	no loa	0	0	1	1	0	0	0	0	1	0	1	14.8	16	1.3	8.5	3.1	37	0	0
841	Female	<15 years	0	0	no loa	0	0	0	1	0		0	0	1	0	1	10.7	11	0.9	8.4	3.2	38	0	0
842	Female	>= 60 Years	1	0	no loa	0	1	0	1	0	1	0	1	0	0	0	12.6	3	0.1	5.2	2.3	44	0	0
843	Male	<15 years	1	0	no loa	0	0	0	0	0	0	1	0	0	0	1	15.6	10	0.5	5	1.3	26	0	0
844	Male	15-59 years	1	0	occult	1	1	0	0	0	0	0	0	1	1	1	15.1	19	1.4	7.2	2.6	37	0	0
845	Male	15-59 years	1	0	occult	1	0	1	1	0	0	0	1	0	0	0	16.1	19	1.7	9.3	3	32	0	0
846	Male	15-59 years	1	4550	raploa+microfil	1	0	1	1	0	1	0	0	1	0	1	17.1	14	1	7	2.3	33	0	0
847	Female	15-59 years	1	0	no loa	0	0	1	1	0	0	0	0	0	0	1	12.4	17	1	6.2	2.6	43	0	0
848	Female	15-59 years	1	150	microfilaraem	1	0	0	0	0	0	0	0	0	0	1	11.7	20	1.5	7.6	2.9	38	0	0
849	Male	<15 years	1	0	no loa	0	0	0	0	0	0	0	0	1	0	1	12.9	12	0.9	7.8	3.3	42	0	0
850	Female	15-59 years	1	0	occult	1	0	1	0	0	0	1	0	0	0	1	15.3	10	0.6	6.1	2.3	38	0	0
851	Male	15-59 years	0	0	no loa	0	1	1	0	0	0	0	0	0	0	0	12	17	1	5.9	2.1	36	0	0
852	Female	<15 years	0	0	occult	1	0	0	1	1	0	1	0	1	0	0	12.7	22	2.7	12.3	4.4	36	0	0
853	Male	<15 years	1	0	no loa	0	0	0	0	1	1	0	0	1	0	1	12	10	0.7	7.3	2.8	39	0	0
854	Male	15-59 years	1	50	microfilaraem	1	0	0	0	0	0	0	0	0	0	0	21.5
855	Female	<15 years	1	0	no loa	0	0	0	0	0		1	0	0	0	0	9.6	6	0.6	9	5	55	0	0
856	Female	15-59 years	1	0	occult	1	1	0	1	0	0	0	1	1	0	1	11.9	11	0.9	7.6	2.6	33	0	0
857	Female	15-59 years	1	0	no loa	0	0	0	0	1	0	0	1	1	0	1	13.7	9	0.5	6.1	1.3	21	0	0
858	Female	>= 60 Years	1	0	occult	1	1	1	1	1	1	1	1	1	1	1	13.9	11	0.7	5.9	2.6	44	0	0
859	Male	>= 60 Years	1	0	no loa	0	1	0	0	0		0	1	1	0	1	14	15	0.9	6.1	2.1	34	0	0
860	Female	15-59 years	1	0	occult	1	1	1	0	0	0	1	0	1	0	0	16.3
861	Male	>= 60 Years	1	600	microfilaraem	1	1	1	0	0	0	0	0	0	0	0	12.7	19	1.9	9.9	3.7	38	0	0
862	Female	15-59 years	1	0	occult	1	0	0	0	0	0	0	0	1	0	1	12.1	17	1.4	7.9	2.7	34	0	0
863	Female	15-59 years	1	0	no loa	0	1	0	0	1	1	1	1	1	1	1	12.3	11	0.7	6.8	2.6	39	0	0
864	Female	>= 60 Years	0	0	occult	1	0	0	0	0	0	0	0	1	0	0	15.7
865	Female	15-59 years	0	0	no loa	0	0	0	1	0	0	0	0	1	0	1	14.2	9	0.6	6.2	3.1	50	0	0
866	Female	15-59 years	0	0	occult	1	0	1	0	1	1	0	0	1	0	1	11.8	10	0.7	6.8	3.5	52	0	0
867	Female	15-59 years	1	0	no loa	0	1	0	1	1	1	0	1	1	0	1	13.2	16	1	5.9	1.8	29	0	0
868	Male	15-59 years	0	0	no loa	0	0	0	0	1	1	0	0	0	0	1	14.2	40	5.6	14	4.2	30	0.1	0
869	Female	15-59 years	1	0	occult	1	0	0	1	1	0	1	0	1	0	0	12.5	9	0.5	5.7	3	53	0	0
870	Male	>= 60 Years	1	22550	microfilaraem	1	0	0	0	0	0	0	0	0	0	1	11.8	13	0.8	6	2.3	39	0	0
871	Male	15-59 years	1	18850	raploa+microfil	1	1	1	1	0	0	0	1	1	0	1	14.8	17	1.8	10.3	2.5	24	0	0
872	Female	>= 60 Years	0	0	occult	1	0	0	0	0	1	0	0	1	0	1	12.2	17	0.7	4.4	1.7	38	0	0
873	Female	15-59 years	0	12150	raploa+microfil	1	1	1	0	0	1	0	1	1	0	1	13.6	13	0.9	6.9	3	43	0	0
874	Male	15-59 years	0	200	microfilaraem	1	1	1	1	1	1	1	1	1	0	1	13.8	33	3.7	11.2	4	36	0	0
875	Male	<15 years	1	0	no loa	0	0	1	0	0	0	1	0	1	0	0	10.9	13	1.2	9.1	3.8	42	0	0
876	Female	>= 60 Years	1	0	occult	1	0	0	1	0	0	0	0	1	0	0	13.6	5	0.7	18.6	14.8	80	0.1	1
877	Male	15-59 years	1	1650	raploa+microfil	1	0	0	1	0	0	0	0	1	0	1	13.1	8	0.9	11.4	6.7	59	0	0
878	Male	>= 60 Years	1	0	occult	1	1	1	1	0	1	0	1	0	0	1	12.5	38	4.2	11	2.9	27	0	0
879	Female	15-59 years	1	0	no loa	0	0	0	0	0	0	0	0	1	0	1	12.7	17	2.3	13.4	3.9	29	0	0
880	Female	>= 60 Years	0	100	raploa+microfil	1	0	0	0	0	1	0	1	1	1	0	12.4	14	1.4	10.1	4.1	41	0	0
881	Female	>= 60 Years	0	2	raploa+microfil	1	0	0	1	0	0	0	0	1	0	0	10.8	6	0.3	4.8	1.9	40	0	0
882	Female	15-59 years	0	0	no loa	0	1	1	1	0	0	0	0	0	0	1	13.6	25	2.5	9.9	2.7	28	0	0
883	Male	15-59 years	1	0	occult	1	0	0	1	0	0	0	0	1	1	1	14.7	30	1.9	6.4	2	32	0	1
884	Male	>= 60 Years	1	3650	raploa+microfil	1	1	1	0	0	1	0	1	0	0	1	14.4
885	Female	15-59 years	1	0	occult	1	0	1	1	0	1	0	0	0	0	1	11	12	0.9	7.7	3	39	0	0
886	Female	15-59 years	1	0	no loa	0	0	1	0	0	0	0	0	1	0	1	11.4	19	1.5	7.7	2.1	28	0	0
887	Male	<15 years	1	0	no loa	0	0	0	1	0		0	0	1	0	0	10.3	11	1.3	11.5	3.8	33	0	0
888	Male	<15 years	1	0	no loa	0	0	0	0	0		0	0	1	0	0	12	20	2.9	14.6	5.8	40	0	0
889	Male	<15 years	1	0	occult	1	0	0	1	1	1	1	0	1	1	0	12.6	16	1.1	6.5	2	31	0	0
890	Female	15-59 years	0	0	occult	1	0	0	1	0	0	1	0	0	0	1	14.8
891	Male	<15 years	1	0	occult	1	0	1	0	0		0	0	1	0	1	9.8	17	1.6	9.2	4.5	49	0	0
892	Female	15-59 years	0	2050	microfilaraem	1	0		1	0	0	1	0	1	0	0	10.5	13	0.6	4.9	2.6	53	0	0
893	Female	>= 60 Years	0	38450	raploa+microfil	1	1	0	1	0	1	0	1	1	0	1	11.7	5	0.4	7.4	2.6	35	0	0
894	Female	<15 years	1	0	no loa	0	0	0	1	0	0	0	0	1	0	0	11.1	13	0.7	5.2	2.3	44	0	0
895	Male	<15 years	1	0	no loa	0	0	0	1	0	0	0	0	1	0	0	11.4	20	1.6	8	2.6	33	0	0
896	Female	15-59 years	1	0	no loa	0	0	0	0	0	0	0	0	0	0	1	13.9	18	1.1	6.4	3.6	56	0	0
897	Female	15-59 years	0	0	occult	1	1	1	1	0	1	0	1	1	1	1	13.5	21	1.2	5.8	2.4	41	0	0
898	Female	>= 60 Years	1	0	no loa	0	1	1	0	0	0	0	0	0	0	1	12.7	40	5.8	14.5	3.1	22	0.1	0
899	Male	>= 60 Years	0	0	occult	1	1	0	1	0		0	1	1	0	1	11.8	5	0.8	14	11.2	80	0.1	1
900	Female	15-59 years	0	0	no loa	0	0	0	0	0	0	0	0	1	0	1	11.7	4	0.4	11	7.1	65	0	0
901	Male	<15 years	0	0	no loa	0	0	0	0	0	0	0	0	1	0	1	11.8	22	1.7	7.6	3.6	47	0	0
902	Male	<15 years	0	0	no loa	0	0	0	0	0	0	0	0	1	0	1	10.3	25	1.9	7.6	2.2	28	0	0
903	Male	<15 years	0	1	microfilaraem	1	0	0	0	0	0	0	0	1	0	0	10.3	20	1.9	9.3	2.8	30	0	0
904	Male	15-59 years	1	250	raploa+microfil	1	1	1	1	1	0	0	0	0	0	1	11.2	22	2.4	11.3	3.3	29	0	0
905	Male	15-59 years	1	2600	raploa+microfil	1	0	0	0	0	0	0	0	1	1	0	12	12	0.5	4.4	1.4	32	0	0
906	Male	15-59 years	1	12450	raploa+microfil	1	0	1	0	0	0	0	0	0	0	1	14.7
907	Female	15-59 years	0	0	occult	1	1	0	0	0	0	0	0	1	0	1	18.9
908	Female	15-59 years	0	0	occult	1	1	1	1	1	1	0	0	1	1	0	12.8	2	0.1	5.4	1.9	36	0	0
909	Female	15-59 years	1	0	no loa	0	0	0	1	0	0	0	0	1	0	0	13.3	14	1.3	9.3	3.5	37	0	0
910	Male	15-59 years	0	100	microfilaraem	1	0	1	0	0	0	0	0	0	0	1	13.4	14	1	6.8	2.3	35	0	0
911	Male	15-59 years	1	0	no loa	0	1	0	0	0	0	0	0	1	0	0	14.6	8	0.8	9.8	3.3	34	0	0
912	Male	15-59 years	0	650	raploa+microfil	1	1	0	0	0	0	0	0	1	1	0	14	14	1	6.9	2.4	35	0	0
913	Male	15-59 years	1	0	no loa	0	1	1	1	0	1	1	1	1	1	1	13.6	16	0.7	4.8	2	43	0	0
914	Male	>= 60 Years	0	0	occult	1	1	1	1	0	1	0	1	0	0	0	17.7	6	0.2	4.5	1.4	32	0	0
915	Male	>= 60 Years	1	0	occult	1	1	1	1	0	0	1	0	0	0	0	12.4	18	1.2	6.7	1.5	22	0	0
916	Female	15-59 years	0	0	no loa	0	0	1	1	0	0	0	0	0	0	0	11.5	7	0.4	6.3	2.7	43	0	0
917	Female	15-59 years	0	0	occult	1	1	1	1		1	1	1	0	1	1	12.4	25	1.7	6.7	2.4	36	0	0
918	Female	15-59 years	0	0	occult	1	1	0	1	0	1	1	0	1	0	1	11	40	2.9	7.3	1.8	25	0	0
919	Female	15-59 years	0	0	no loa	0	1	0	1	0	0	0	0	1	0	0	12.1	18	1.4	7.6	2.4	32	0	0
920	Female	15-59 years	1	0	occult	1	0	1	1	0	0	0	0	1	0	0	10.8	20	1.7	8.5	3.3	39	0	0
921	Female	15-59 years	1	0	no loa	0	0	0	0	0	0	0	0	1	0	0	11.8	24	2.4	10.3	4.5	44	0	0
922	Female	<15 years	1	0	no loa	0	0	0	0	0	1	0	0	1	0	0	10.3	14	0.6	4.6	1.5	33	0	0
923	Female	15-59 years	1	0	occult	1	0	1	1	0	0	0	0	0	0	1	11.1	28	2.4	8.6	2.8	32	0	0
924	Female	15-59 years	1	0	occult	1	1	1	0	0	1	0	0	1	1	1	12.2	7	0.5	6.2	1.9	31	0	0
925	Male	15-59 years	1	0	occult	1	1	1	1	1	1	1	1	1	1	1	13.5	21	2.3	10.6	5	47	0	0
926	Female	15-59 years	1	0	occult	1	0	0	1	0	0	0	0	1	0	0	10.9	13	1.2	8.9	3.5	39	0	0
927	Male	15-59 years	1	0	no loa	0	0	0	0	0	0	0	0	1	1	1	13	33	3.5	10.6	3.23	30	0	0
928	Male	15-59 years	1	0	occult	1	1	1	1	1	1	0	1	0	1	1	14.6
929	Male	15-59 years	1	2600	raploa+microfil	1	0	0	0	0	0	0	0	0	0	0	14.4	19	1.7	9.4	2.8	30	0	0
930	Female	>= 60 Years	1	14300	raploa+microfil	1	1	0	0	0		1	1	1	1	1	14.6	19	1.1	5.5	2.1	38	0	0
931	Male	15-59 years	0	0	occult	1	0	0	0	0	0	0	0	0	0	0	14.2
932	Male	>= 60 Years	1	0	occult	1	1	0	1	0	0	0	0	1	0	0	14	21	1.5	7.3	2.8	39	0	0
933	Female	>= 60 Years	0	0	occult	1	1	1	1	0	1	0	1	0	0	0	11.6	19	1.4	7.6	2.8	37	0	0
934	Male	15-59 years	1	0	occult	1	1	1	1	1	1	1	1	1	1	1	14.8	28	3.1	10.9	4.3	39	0	0
935	Female	>= 60 Years	0	0	occult	1	1	1	1	0	1	0	1	1	0	0	9	1	0.1	6.7	2.6	38	0	0
936	Female	>= 60 Years	0	34	microfilaraem	1	1	0	0	1	0	0	1	0	0	1	12.3	15	0.9	5.9	2.5	41	0	0
937	Female	15-59 years	0	0	no loa	0	1	1	1	1	0	0	1	1	1	1	9.7	3	0.2	8.1	5.9	73	0	0
938	Female	15-59 years	0	0	no loa	0	0	0	1	0	0	0	0	0	0	0	5.4
939	Male	15-59 years	0	0	occult	1	0	0	0	1	1	0	0	1	0	0	13	6	0.2	3.6	1.6	43	0	0
940	Male	15-59 years	1	0	no loa	0	0	1	0	0	0	0	0	1	0	1	13.2	15	1.4	8.9	4.2	47	0	0
941	Female	15-59 years	0	4750	raploa+microfil	1	1	1	1	0	0	0	0	0	1	1	11.9
942	Male	>= 60 Years	0	650	microfilaraem	1	1	1	1	0	1	1	1	1	1	1	10.8
943	Female	15-59 years	0	1600	raploa+microfil	1	1	1	1	1	1	0	1	1	0	0	9.9	16	0.6	3.7	1.6	42	0	0
944	Female	<15 years	0	0	no loa	0	0	0	0	0		0	0	1	0	0	6.5
945	Male	<15 years	0	0	no loa	0	0	0	0	0		0	0	0	0	0	9.6	6	0.4	6.9	3.9	56	0	0
946	Male	15-59 years	0	0	no loa	0	0	0	0	0	0	0	0	1	0	0	12.7
947	Male	15-59 years	1	7100	raploa+microfil	1	0	0	1	0	1	0	0	1	1	1	14.9
948	Male	15-59 years	0	50	microfilaraem	1	1	0	0	0	0	0	1	0	0	0	11.5	14	1.2	8.5	3	35	0	0
949	Male	15-59 years	1	2150	raploa+microfil	1	0	0	0	0	1	0	0	1	0	0	15.8	18	1.2	6.7	2.6	39	0	0
950	Male	15-59 years	0	50	raploa+microfil	1	1	1	1	0	1	0	1	1	1	0	11.7	21	2.1	9.8	3.1	32	0	0
951	Female	15-59 years	0	0	no loa	0	0	1	0	0	1	0	0	1	0	1	8.5	20	1.2	6.1	2.2	36	0	0
952	Male	<15 years	0	0	no loa	0	0	0	0	0		0	0	1	0	1	6.7	5	0.3	6.1	3.5	58	0	0
953	Female	15-59 years	0	1400	raploa+microfil	1	0	1	1	0	0	0	1	1	0	0	10.4	11	0.9	8.7	4.5	52	0	0
954	Female	15-59 years	0	0	no loa	0	0	1	1	0	0	0	1	1	0	0	9.8
955	Female	>= 60 Years	1	0	occult	1	1	0	0	0	1	0	0	1	0	1	11
956	Female	>= 60 Years	1	9700	raploa+microfil	1	1	1	1	0	1	0	1	1	0	0	12.3	9	0.6	7.4	4	54	0	0
957	Male	15-59 years	1	11150	raploa+microfil	1	0	1	1	0	1	0	1	1	1	0	14.3	9.3	0.8	8.7	3.04	34.8	0.17	1.9
958	Male	15-59 years	0	0	no loa	0	0	0	1	0	1	0	0	0	0	1	14	13.9	0.96	6.9	1.86	27.4	0.11	1.6
959	Male	15-59 years	0	0	no loa	0	1	1	0	0	1	0	0	1	0	0	13.3	11.7	1.01	8.6	3.16	36.6	0.15	1.7
960	Female	15-59 years	0	0	no loa	0	1	0	0	0	0	0	0	0	0	0	10.5	2.5	0.12	4.7	1.6	33.9	0.03	0.7
961	Female	15-59 years	0	0	no loa	0	0	0	1	0	0	0	0	1	0	1	10.3	4.8	0.31	6.5	1.4	21.4	0.07	1.1
962	Female	15-59 years	0	0	no loa	0	0	0	1	0	0	0	0	0	0	1	12.7	7.1	0.56	7.9	1.67	21.2	0.08	1
963	Male	15-59 years	0	0	no loa	0	0	0	0	0	0	0	0	0	0	0	14.9	3.4	0.3	8.7	6.2	71.3	0.17	2
964	Female	<15 years	0	0	occult	1	1	0	1	0	1	0	0	1	0	1	11.9	16.6	1.18	7.1	1.68		0.06	0.9
965	Female	15-59 years	0	0	occult	1	1	1	1	0	1	0	0	1	0	1	9.3	4.5	0.22	5	2.08	42	0.02	0.4
966	Female	<15 years	0	0	no loa	0	0	0	0	0	0	0	0	0	0	1	11	0.7	0.05	7.7	3.57	46.2	0.08	1
967	Male	15-59 years	0	0	no loa	0	0	0	0	1	0	0	0	1	0	0	12.3	9.1	0.33	3.6	1.41	39.1	0.02	0.5
968	Female	>= 60 Years	0	0	occult	1	1	1	1	1	1	1	1	1	1	0	11	1.5	0.12	7.8	4.27	55	0.05	0.6
969	Female	15-59 years	1	0	no loa	0	1	0	0	0	0	0	1	1	0	0	9.9	14.5	0.74	5.1	1.93	38.1	0.03	0.6
970	Male	15-59 years	1	0	occult	1	1	1	0	0	0	0	0	0	0	1	15.1	9.9	0.66	6.7	1.37	20.5	0.44	6.6
971	Male	15-59 years	1	0	occult	1	0	1	1	0	0	1	1	1	0	0	15.5	9.9	0.64	6.4	2.09	32.5	0.8	12.5
972	Male	15-59 years	0	0	occult	1	1	1	1	1	0	0	1	0	0	0	11.8	9.6	0.31	3.2	1.31	40.6	0.02	0.7
973	Male	15-59 years	0	0	no loa	0	0	0	1	0	0	0	0	1	1	1	14.1	8.7	0.37	4.2	1.16	27.7	0.27	6.4
974	Male	15-59 years	0	0	occult	1	1	0	0	0	0	0	0	1	0	1	12.7	2.5	0.11	4.5	1.31	29	0.04	0.9
975	Female	15-59 years	1	0	no loa	0	0	0	0	0	1	0	1	1	1	1	12.3			7.2			0.04	0.6
976	Male	15-59 years	0	0	no loa	0	0	0	1	1	0	0	0	0	0	1	14.7	11.2	0.85	7.5	1.81	24	0.38	5
977	Female	15-59 years	0	0	occult	1	1	1	1	0	0	0	1	0	0	0	10.8	1.8	0.22	12	7.51	62.8	0.11	0.9
978	Male	>= 60 Years	0	1750	microfilaraem	1	1	1	1	0	0	0	0	1	1	1	10.4	10.5	0.5	4.8	1.3	26.8	0.02	0.5
979	Female	>= 60 Years	0	0	no loa	0	1	1	0	0	0	0	1	1	0	0	10.3	2.9	0.16	5.5	2.07	37.8	0.04	0.7
980	Male	>= 60 Years	0	2250	microfilaraem	1	0	1	0	0		0	0	0	0	0	10.9	11.4	0.83	7.3	2.31	31.7	0.04	0.5
981	Male	15-59 years	0	0	no loa	0	1	0	0	0	1	0	1	0	0	1	13.5	17.4	0.98	5.6	2.13	37.9	0.03	0.6
982	Male	15-59 years	0	0	no loa	0	1	1	1	0	1	1	1	1	1	1	10.5
983	Female	>= 60 Years	0	0	occult	1	1	1	1	0		1	1	1	0	0	11.2	3.8	0.17	4.5	1.41	31.5	0.03	0.7
984	Female	15-59 years	0	0	no loa	0	1	0	0	0	0	0	0	0	0	1	10.9
985	Female	15-59 years	1	0	occult	1	1	0	1	0	1	0	0	1	1	1	12.2	6	0.41	6.8	2.11	30.8	0.09	1.3
986	Male	15-59 years	0	0	no loa	0	0	0	0	0	0	0	0	0	0	0	14.4	17.1	1.05	6.1	2.2	35.9	0.12	1.9
987	Female	15-59 years	0	0	no loa	0	0	0	0	0	0	0	0	1	0	1	10.5	10.2	0.44	4.4	1.06	24.3	0.03	0.6
988	Female	<15 years	0	0	no loa	0	0	0	0	0	0	0	0	0	0	0	11.9	1.4	0.07	5	3.15	62.4	0.02	0.4
989	Female	15-59 years	0	0	no loa	0	1	0	1	0	0	0	0	0	0	1	14.2	3.3	0.23	6.9	1.86	27	0.17	2.5
990	Female	>= 60 Years	0	4000	raploa+microfil	1	1	1	0	0	0	0	0	0	0	0	14	26.5	1.4	5.3	1.71	32.5	0.05	0.9
991	Female	>= 60 Years	0	0	occult	1	1	1	0	0	1	1	0	1	0	0	10.8	3.6	0.17	4.6	0.94	20.4	0.02	0.5
992	Female	>= 60 Years	0	0	no loa	0	1	1	1	0	0	0	1	0	0	0	12.1			10.4			0.07	0.7
993	Female	15-59 years	0	0	occult	1	1	0	0	0	0	0	0	0	0	0	11.9	16.7	0.86	5.1	2.66	51.8	0.03	0.6
994	Female	>= 60 Years	0	0	no loa	0	1	1	0	1	1	0	1	0	0	0	11.7	2.1	0.1	4.7	2.09	44.1	0.06	1.3
995	Male	>= 60 Years	0	0	no loa	0	1	0	0	0	0	0	0	0	0	0	14.7	4.9	0.26	5.3	3.47	65.2	0.19	3.6
996	Male	15-59 years	0	0	no loa	0	0	0	0	0	1	1	0	1	0	1	11.6	7	0.23	3.4	1.13	33.8	0.02	0.7
997	Female	<15 years	0	0	no loa	0	0	0		0	0	0	0	1	0	0	10	11.3	0.71	6.3	1.58	25.2	0.04	0.6
998	Female	15-59 years	0	0	no loa	0	0	0	0	0	0	0	0	1	0	0	10.2	8.7	0.46	5.3	1.76	33.3	0.03	0.5
999	Female	15-59 years	0	0	occult	1	0		0	0		0	0	1	0	1	12.1	8.3	0.57	6.9	3.35	48.7	0.04	0.6
1000	Male	>= 60 Years	0	100	raploa+microfil	1	0	0	0	0	0	0	0	0	0	0	8.9	33.6	1.51	4.5	0.96	21.4	0.03	0.6
1001	Male	>= 60 Years	0	0	no loa	0	0	0		0	0	0	0	1	0	1	11.3	12.4	0.95	7.7	2.31	30	0.08	1.1
1002	Male	15-59 years	0	37	microfilaraem	1	1	0		0	0	0	0	0	0	0	11.6	4.9	0.35	7.2	3.63	50.6	0.04	0.6
1003	Female	15-59 years	0	300	raploa+microfil	1	1	0	1	0	1	0	1	1	0	0	12.5	1.6	0.05	3.3	1.05	31.6	0.03	0.8
1004	Female	>= 60 Years	1	0	occult	1	1	1	1	0	1	1	1	1	0	1	13.1	14.9	0.88	5.9	2.1	35.6	0.11	1.8
1005	Male	15-59 years	0	0	no loa	0	0	0	0	0	0	0	0	1	0	0	13.9	2.4	0.11	4.7	1.3	27.4	0.17	3.6
1006	Male	15-59 years	0	50	microfilaraem	1	0	0	1	0	0	0	0	0	0	0	15.3	13.4	1.04	7.8	2.41	39.9	0.93	12
1007	Male	15-59 years	0	0	no loa	0	0	0	0	0	0	0	0	1	0	0	14.2	11.2	0.7	6.3	1.96	31.1	0.1	1.6
1008	Female	<15 years	0	0	no loa	0	0	0	0	0	0	0	0	1	0	0	10.7	9.2	0.46	5	1.84	36.6	0.03	0.5
1009	Male	>= 60 Years	0	0	no loa	0	0	0	0	0	0	0	0	0	0	0	20.7	4.1	0.22	5.4	1.83	34.1	0.83	15.5
1010	Female	>= 60 Years	0	0	no loa	0	0	0	0	0	0	0	1	1		1	12.8	22.8	1.89	8.3	1.96	23.7	0.07	0.8
1011	Male	15-59 years	0	0	no loa	0	0	1	1	0	0	0	0	1	1	0	13.1	9.7	0.53	5.5	2.22	40.3	0.04	0.7
1012	Male	15-59 years	0	0	no loa	0	0	0	0	0	0	0	0	1	0	0	15.5	16.2	1.05	6.5	2.01	30.9	0.32	4.9
1013	Female	15-59 years	0	0	no loa	0	0	0	1	0	0	0	0	0	0	1	12.7	7.2	0.37	5.2	1.4	27	0.03	0.6
1014	Female	>= 60 Years	0	500	raploa+microfil	1	1	0	0	0	1	0	0	0	0	0	12	26.3	1.76	6.7	1.54	23	0.05	0.7
1015	Female	15-59 years	0	0	no loa	0	0	0	0	0	0	0	0	0	0	0	8.7	1.5	0.07	4.8	2.78	58.3	0.01	0.2
1016	Female	15-59 years	0	0	no loa	0	0	0	1	0	1	1	0	0	0	0	10.5	1.2	0.07	5.5	3.35	61	0.02	0.3
1017	Female	15-59 years	0	0	no loa	0	0	1	1	0	1	0	0	0	0	0	13	22.9	1.87	8.2	2.28	27.9	0.07	0.9
1018	Female	15-59 years	0	0	no loa	0	1	1	1	1	0	1	1	1	0	1	11.9	0.3	0.2	8.9	4.92	55.3	0.08	0.9
1019	Male	15-59 years	0	0	no loa	0	0	0	1	0	0	0	1	0	0	0	11.5	12	0.51	4.2	2.37	56.1	0.03	0.7
1020	Female	15-59 years	0	0	no loa	0	0	0	1	1	1	0	1	1	0	1	10.1	17.8	1.1	6.2	3.45	55.8	0.04	0.6
1021	Female	15-59 years	0	0	no loa	0	0	0	0	0	0	0	0	0	0	0	12.5	11.5	0.57	5	1.93	38.9	0.03	0.7
1022	Female	<15 years	0	0	no loa	0	0	0	1			0	0	0	0	0	11.8	4.9	0.28	5.7	1.9	33.4	0.05	0.8
1023	Male	<15 years	0	0	no loa	0	0	0	0	0	1	0	0	1	0	0	8.8	5.7	0.25	4.4	1.96	44.4	0.02	0.4
1024	Male	15-59 years	0	0	no loa	0	0	0	0	0	0	0	0	0	0	0	14.5	8	0.44	5.4	1.7	32.8	0.47	8.7
1025	Female	>= 60 Years	0	0	occult	1	0	0	1	0	0	0	0	1	0	0	11.5	3.8	0.17	4.6	1.9	41.4	0.07	1.6
1026	Female	15-59 years	0	0	occult	1	1	0	1	1	0	1	1	1	0	0	9.5	6.1	0.23	3.7	1.77	47.5	0.01	0.3
1027	Male	>= 60 Years	0	0	occult	1	0	0	1	1	0	0	1	0	0	0	14.4	2.1	0.15	7.1	3.65	51.4	0.17	2.4
1028	Male	>= 60 Years	0	4800	raploa+microfil	1	0	0	0	0	1	0	0	1	0	1	13	10.2	0.47	4.6	2.2	47.4	0.1	2.1
1029	Male	15-59 years	0	0	no loa	0	0	0	0	0	0	0	0	1	0	0	11	2.8	0.08	3	1.55	52.2	0.03	0.9
1030	Female	15-59 years	0	0	no loa	0	1	0	0	0	0	0	0	1	0	0	12.3	3.1	0.14	4.5	1.97	43.8	0.02	0.5
1031	Female	>= 60 Years	0	0	no loa	0	1	0	0	0	1	1	0	1	0	0	9.8	18.9	1.02	5.4	1.37	25.3	0.06	1.2
1032	Female	15-59 years	0	0	occult	1	1	0	1	1	1	0	0	0	1	0	10.6	11.8	0.64	5.5	2	36.6	0.03	0.6
1033	Female	<15 years	0	0	no loa	0	0	0	0	0	0	0	0	0	0	0	11	0.4	0.02	4.8	1.79	37.7	0.03	0.6
1034	Male	15-59 years	1	0	occult	1	1	0	1	0	1	1	0	0	1	1	14.3	4.1	0.18	4.4	1.62	37.1	0.06	1.4
1035	Female	15-59 years	1	8050	raploa+microfil	1	1	1	1	0	0	0	0	1	0	1	12.3	14.8	0.75	5.1	2.09	41	0.02	0.4
1036	Male	15-59 years	0	0	no loa	0	0	0	0	0	0	0	0	0	0	0	12.2	1.8	0.07	4	1.16	28.8	0.02	0.6
1037	Female	15-59 years	0	0	no loa	0	0	0	1	0	0	0	0	0	0	0	13	9.4	0.25	2.7	0.5	18.8	0.01	0.5
1038	Female	15-59 years	0	0	no loa	0	0	0	0	1	0	0	0	1	0	0	9.6	4.3	0.21	5	1.88	37.6	0.01	0.3
1039	Female	15-59 years	0	0	no loa	0	0	0	1	0	1	0	0	0	0	1	11.9	2.4	0.09	3.6	1.31	36.3	0.01	0.2
1040	Male	<15 years	0	0	no loa	0	0	0	0	0	0	0	0	0	0	0	11.2	5.2	0.37	7.2	2.11	29.5	0.04	0.5
1041	Female	15-59 years	0	0	no loa	0	1	0	0	0	1	0	0	1	0	1	10.8	3	0.12	4.1	1.31	32	0.02	0.5
1042	Male	15-59 years	1	0	no loa	0	0	0	0	0	0	0	0	1	0	0	13.8	6.4	0.45	7	2.04	29.1	0.08	1.1
1043	Male	15-59 years	0	800	microfilaraem	1	0	0	1	0	1	0	0	1	0	0	12	16.3	0.82	5	1.16	23.1	0.05	0.9
1044	Male	15-59 years	0	0	occult	1	0	0	0	0	0	0	0	1	1	1	12.5	18.4	1.58	8.6	3.1	36	0.09	1.1
1045	Female	15-59 years	0	250	raploa+microfil	1	1	0	1	0	1	0	1	1		1	10.6			7.3			0.07	1
1046	Female	<15 years	0	0	no loa	0	0	0	0	0		0	0	1	0	0	10.2	8.2	0.77	9.4	4.66	49.5	0.14	1.5
1047	Female	>= 60 Years	0	0	occult	1	0					0	1	0		1	12.6			9.6			0.11	1.2
1048	Male	15-59 years	0	0	no loa	0	0	0	0	0	0	0	0	1	0	0	13.7	19.3	1.4	7.3	2.65	36.4	0.07	1
1049	Female	>= 60 Years	0	1150	raploa+microfil	1	0	0	0	0	0	0	0	0	0	0	11.5			7			0.08	1.1
1050	Male	15-59 years	0	30700	raploa+microfil	1	0	0	0	0	0	1	0	1	0	0	12.7	8.6	0.57	6.7	2.86	42.9	0.07	1
1051	Female	>= 60 Years	0	0	no loa	0	1	1	1	1	0	0	1	0		0	12.6	1.1	0.06	5.4	1.98	36.9	0.05	1
1052	Male	15-59 years	0	5	microfilaraem	1	0	1	1	0	0	0	0	1		0	13.4	9.5	0.55	5.8	1.85	32.1	0.08	1.4
1053	Male	15-59 years	0	0	no loa	0	0	0	1	0	1	0	1	0	0	0	15.3	2.3	0.14	6.2	2.65	42.4	0.31	5
1054	Male	>= 60 Years	0	0	occult	1	0	0	0	0	0	0	0	1	0	0	13.5	6	0.34	5.6	2.71	48.4	0.06	1
1055	Male	15-59 years	0	0	occult	1	0	1	0	0	1	0	0	0	0	1	16.4	1.9	0.08	4.4	1.47	33.2	0.42	9.4
1056	Female	15-59 years	0	0	no loa	0	0	0	0	0	0	0	0	1	1	0	13.9	9.2	0.57	6.2	2.3	36.9	0.16	2.6
1057	Female	15-59 years	0	0	no loa	0	0	0	1	0	0	0	0	0	0	1	18.2	0.9	0.06	7	1.53	21.7	2.11	30
1058	Male	15-59 years	0	600	microfilaraem	1	0	0	1	0	1	0	0	0	0	0	13.8	2.9	0.22	7.6	2	26.4	0.56	7.4
1059	Male	15-59 years	0	0	occult	1	0	0	1	0	1	0	0	1	0	1	14.4	9.1	0.81	8.9	3.6	40.7	0.48	5.4
1060	Male	>= 60 Years	0	1500	microfilaraem	1	0	0	0	0	1	0	0	1	1	0	12.6	21.5	1.81	8.4	2.29	27.2	0.13	1.6
1061	Female	15-59 years	0	0	no loa	0	1	0	1	0	0	0	1	0	0	1	11.6	8.6	0.5	5.8	1.92	32.8	0.05	0.9
1062	Male	15-59 years	0	0	no loa	0	1	0	1	0	1	0	0	1	0	1	14.2	3.9	0.21	5.5	2.23	40.5	0.25	4.6
1063	Female	>= 60 Years	0	0	no loa	0	0	1	0	1	0	0	0	1	0	0	9.9	4.9	0.33	6.8	2.16	31.9	0.06	0.9
1064	Male	15-59 years	0	0	occult	1	0	0	0	0	0	0	0	1	0	0	11.6	0.8	0.06	7	2.47	35.5	0.06	0.9
1065	Female	15-59 years	0	0	occult	1	0	0	0	0	0	0	0	1	0	1	14.6	1.9	0.11	6	1.24	20.9	0.38	6.4
1066	Female	15-59 years	0	0	no loa	0	0	0	0	0	1	0	0	1	0	0	12.6	9	0.04	4.8	1.64	34.5	0.06	1.2
1067	Male	15-59 years	0	0	occult	1	1	0	1	0	0	0	0	1	0	0	15.7	2.9	0.14	4.9	1.21	24.5	0.47	9.5
1068	Male	15-59 years	0	0	no loa	0	0	0	0	0	0	0	0	0	0	0	13.9	3.1	0.13	4.3	1.25	29.3	0.11	2.5
1069	Male	15-59 years	0	0	no loa	0	0	0	1	0	0	0	0	1	0	0	13.4	12.2	0.83	6.8	2.41	35.6	0.11	1.6
1070	Male	15-59 years	0	0	no loa	0	0	0	1	0	0	0	0	0	0	0	14.8	3.4	0.18	5.3	1.73	32.8	0.8	15.2
1071	Male	15-59 years	0	0	occult	1	0	1	0	0	0	0	0	0	0	0	11.6	7	0.34	4.8	1.57	32.7	0.06	1.2
1072	Female	15-59 years	0	0	no loa	0	0	0	0	0	0	0	0	1	0	0	10.4	5.5	0.31	5.7	2.72	47.5	0.03	0.5
1073	Female	15-59 years	0	0	no loa	0	1	0	1	0	0	0	0	0	1	0	12.5	1.7	0.1	5.9	2.61	43.9	0.07	1.1
1074	Male	>= 60 Years	0	4	microfilaraem	1	0	0	0	0	0	0	0	0	0	1	14.4	7.3	0.39	5.4	1.59	29.4	0.68	12.6
1075	Male	<15 years	0	0	no loa	0	0	0	0	0	0	0	1	0	0	0	8.9	4.4	0.29	6.6	2.4	36.6	0.05	0.8
1076	Female	15-59 years	0	0	occult	1	0	0	1	0	0	0	0	0	1	0	9.9	0.7	0.02	2.9	1.84	62.6	0.01	0.5
1077	Female	15-59 years	0	2300	raploa+microfil	1	0	0	1	0	0	0	0	0	0	1	8.4	2	0.13	6.4	2.67	41.4	0.05	0.7
1078	Male	15-59 years	0	0	no loa	0	0	0	0	0	0	0	0	1	1	0	13.1	2.5	0.14	5.5	1.26	22.9	0.37	6.7
1079	Male	<15 years	0	0	no loa	0	0	0	1	0	0	0	0	1	0	0	11.7	2.3	0.18	7.7	3.61	47.1	0.09	1.2
1080	Male	>= 60 Years	0	0	no loa	0	1	1	0	0	0	0	0	1	1	1	14.1	4.3	0.19	4.4	1.81	40.8	0.1	2.2
1081	Female	>= 60 Years	0	0	no loa	0	0	0	0	0	0	0	0	0	0	0	14.5	2.9	0.18	6.2	1.78	28.7	0.14	2.3
1082	Female	>= 60 Years	0	0	no loa	0	0	0	0	0	1	0	0	1	0	0	11.6	7	0.31	4.5	1.08	24	0.04	0.9
1083	Female	15-59 years	0	0	no loa	0	0	0	0	0	0	0	0	0	0	0	12.3	13.2	0.86	6.5	2.23	34.3	0.07	1
1084	Female	>= 60 Years	0	0	occult	1	1	0	1	0	0	0	0	1	0	0	13.4	6.6	0.51	7.7	2.42	31.4	0.44	5.7
1085	Male	15-59 years	0	0	occult	1	0	1	0	0	0	0	0	0	0	0	15.3	1.2	0.06	4.6	1.88	40.7	0.52	11.3
1086	Female	>= 60 Years	0	0	occult	1	0	0	1	0	0	0	0	0	0	1	13.7	5.1	0.36	7	2.89	41.3	0.1	1.4
1087	Female	>= 60 Years	0	0	no loa	0	0	1	0	0	1	0	0	1	0	0	11.4	1.4	0.07	5.1	1.36	26.4	0.04	0.7
1088	Male	15-59 years	0	1050	raploa+microfil	1	1	0	0	0	0	0	0	1	0	1	14.1	4.7	0.31	6.5	1.47	22.6	0.92	14.1
1089	Male	15-59 years	0	0	no loa	0	0	1	0	1	0	0	0	0	0	0	13.7	12.3	0.71	5.8	2.54	44	0.1	1.8
1090	Female	15-59 years	0	1150	microfilaraem	1	0	0	0	0	0	0	0	0	0	0	9.2	7.8	0.66	8.4	3.03	35.9	0.11	1.3
1091	Male	>= 60 Years	0	0	no loa	0	0	1	1	1	0	1	1	1	0	0	14	3.3	0.16	4.8	1.23	25.6	0.12	2.4
1092	Male	15-59 years	0	0	no loa	0	0	1	0	0	0	0	1	0	0	0	15.7	1.2	0.04	3.5	0.86	24.8	0.46	13.4
1093	Male	>= 60 Years	0	0	no loa	0	0	0	0	1	0	0	0	0	0	0	15.2	6	0.26	4.3	1.77	41.4	0.12	2.9
1094	Male	15-59 years	0	550	raploa+microfil	1	0	0	0	0	0	0	0	0	1	0	13.6	7	0.42	6	2.03	33.6	0.19	3.1
1095	Male	15-59 years	0	0	no loa	0	0	0	0	0	0	0	0	1	0	1	15.5	7.9	0.35	4.4	1.46	32.9	0.25	5.7
1096	Male	>= 60 Years	0	0	no loa	0	1	1	0	0	1	0	0	1	0	0	15.1	6.5	0.64	9.9	3.01	30.5	2.86	29
1097	Male	15-59 years	0	0	occult	1	0	0	0	0	0	0	0	0	0	0	16.7	2.2	0.13	6.1	2.41	39.6	0.88	14.5
1098	Female	>= 60 Years	0	0	no loa	0	1	0	1	0	0	0	0	1	0	0	11.9	5.2	0.3	5.7	1.79	31.3	0.05	0.9
1099	Female	>= 60 Years	0	0	no loa	0	1	1	1	0	0	0	0	0	0	0	12.4	2.1	0.11	5.4	2.42	44.9	0.04	0.7
1100	Female	15-59 years	0	0	no loa	0	0	0	0	0	0	0	0	0	0	0	11.1	2.6	0.17	6.7	2.26	33.6	0.07	1
1101	Male	<15 years	0	0	no loa	0	0	0	0	0	0	0	0	0	0	0	11.6	2.8	0.18	6.6	2.54	38.5	0.05	0.8
1102	Female	15-59 years	0	0	no loa	0	0	0	1	0	1	0	1	0	0	0	12.2	2.7	0.15	5.5	2.15	39.1	0.35	6.4
1103	Female	>= 60 Years	0	0	occult	1	0	1	1	0	0	0	0	0	0	1	10.9	1	0.08	7.7	3.13	40.6	0.08	1
1104	Male	15-59 years	0	650	microfilaraem	1	0	0	1	0	0	0	0	1	0	0	16.4	7	0.5	7.2	2.55	35.4	0.63	8.8
1105	Male	>= 60 Years	0	0	no loa	0	0	0	0	0	1	1	0	1	1	1	13.2	6.2	0.45	7.2	3.42	47.6	0.1	1.4
1106	Male	>= 60 Years	0	150	microfilaraem	1	0	0	0	0	0	0	0	0	0	0	13.9	5.9	0.61	10.4	4.12	40.3	0.18	1.7
1107	Male	15-59 years	0	0	no loa	0	0	1	1	0	0	0	1	1	0	0	13	9.7	0.46	4.8	1.24	26	0.07	1.4
1108	Female	>= 60 Years	1	0	no loa	0	0	0	0	0	1	0	0	1	1	0	13.2	35.1	3.97	11.3	3.54	31.3	0.15	1.3
1109	Female	15-59 years	0	0	no loa	0	0	0	0	0	0	0	0	0	0	0	11	2.1	0.08	3.8	1.36	35.6	0.02	0.5
1110	Female	15-59 years	0	0	no loa	0	0	0	0	0	0	0	0	0	0	0	12.8	1.1	0.1	9.5	3.15	33.1	0.17	1.8
1111	Male	15-59 years	0	0	no loa	0	0	0	1	0	0	0	0	0	0	1	13.5	12.1	0.73	6	2.46	40.8	0.07	1.2
1112	Male	<15 years	0	0	no loa	0	0	0	0	0	0	0	0	0	0	0	9.5	3.8	0.29	7.5	2.61	34.8	0.07	0.9
1113	Male	15-59 years	0	0	no loa	0	0	1	0	0	0	0	0	0	0	0	13.3	0.9	0.1	11.1	3.2	28.7	1.83	16.4
1114	Male	15-59 years	0	450	microfilaraem	1	0	0	0	0	0	0	0	0	0	0	13	8	0.51	6.4	2.65	41.3	0.12	1.9
1115	Male	15-59 years	0	0	no loa	0	0	0	1	0	0	0	0	0	0	0	13.7	14.6	0.96	6.5	1.98	30.2	0.09	1.4
1116	Male	>= 60 Years	1	9	microfilaraem	1	1	0	0	0	1	0	0	1	1	0	12.3			9.2			0.09	1
1117	Male	15-59 years	0	6250	microfilaraem	1	0	0	1	0	0	0	0	0	0	1	14.5			8.2			0.16	1.9
1118	Male	15-59 years	0	0	no loa	0	0	0	0	0	0	0	0	0	0	0	15.4	2.6	0.18	7	1.97	28.1	0.16	2.3
1119	Female	15-59 years	0	0	no loa	0	1	0	0	0	0	0	0	0	0	0	12	2.4	0.13	5.4	2.1	39.2	0.06	1.2
1120	Female	>= 60 Years	0	0	occult	1	0	0	0	0	0	0	0	0	0	0	14	1.3	0.1	7.9	2.92	36.7	0.16	2
1121	Female	15-59 years	0	0	occult	1	0	0	1	1	0	0	0	1	0	1	10.4	3.9	0.17	4.4	1.2	27.5	0.49	11.2
1122	Female	>= 60 Years	0	0	no loa	0	0	0	1	0	0	0	0	1	0	0	14.4	2.6	0.18	7	1.97	28.1	0.16	2.3
1123	Female	>= 60 Years	0	0	no loa	0	0	0	1	0	0	0	0	1	0	0	12.5	3.3	0.16	5	2.37	47.9	0.11	2.2
1124	Male	>= 60 Years	0	0	no loa	0	0	0	0	0	0	0	0	1	0	0	12.4	1.7	0.08	4.8	1.8	37.5	0.04	0.8
1125	Male	15-59 years	0	0	no loa	0	0	0	0	0	0	0	0	1	0	0	12.5	1.3	0.09	6.9	3.66	52.9	0.18	2.6
1126	Male	15-59 years	0	0	no loa	0	0	0	0	0	0	0	0	0	0	0	13.5	2.5	0.09	3.5	1.8	50.8	0.05	1.4
1127	Female	>= 60 Years	0	0	occult	1	0	0	1	0	1	0	0	1	0	1	12.1	2.5	0.14	5.6	2.34	41.8	0.04	0.8
1128	Male	15-59 years	0	0	no loa	0	1	0	0	0	0	0	0	1	0	0	13.1	7.2	0.52	7.2	1.67	23.2	0.12	1.7
1129	Female	>= 60 Years	0	0	occult	1	0	0	0	0	1	0	0	0	0	0	13.4	3.1	0.14	4.6	2.05	44.1	0.04	0.9
1130	Male	>= 60 Years	0	0	no loa	0	0	0	0	0	0	0	0	0	0	1	14.6	1.8	0.08	4.3	1.2	27.7	0.06	1.5
1131	Male	15-59 years	0	0	occult	1	0	0	1	0	0	0	0	0	0	1	13.2	1.2	0.07	5.5	1.46	26.4	0.64	11.6
1132	Female	15-59 years	0	0	no loa	0	0	0	0	0	0	0	0	0	0	1	9.4	4.3	0.2	4.6	1.89	41	0.03	0.6
1133	Male	15-59 years	0	0	occult	1	0	0	0	0	0	0	0	1	0	0	13.6	4	0.29	7.2	2.98	41.4	0.09	1.2
1134	Male	15-59 years	0	0	occult	1	0	0	0	0	0	0	0	0	0	1	13.8	1.5	0.11	7.7	2.23	29.1	0.09	1.2
1135	Male	>= 60 Years	0	0	occult	1	0	0	0	0	1	0	0	1	1	0	12.8	5	0.31	6.2	3.42	55.4	0.07	1.1
1136	Female	>= 60 Years	0	0	occult	1	0	0	0	0	0	0	0	1	0	1	14.3	0.8	0.08	9.5	2.35	24.8	0.19	2
1137	Female	>= 60 Years	0	0	no loa	0	0	0	0	0	1	0	0	1	1	1	10.9	2.2	0.1	4.5	1.88	41.4	0.05	1.1
1138	Male	15-59 years	0	2250	microfilaraem	1	0	0	0	0	0	0	1	0	0	0	13			9.2			0.14	1.5
1139	Male	>= 60 Years	0	1850	raploa+microfil	1	0	0	1	0	1	0	0	0	0	1	15.1	6.3	0.36	5.7	1.64	28.6	0.1	1.7
1140	Male	>= 60 Years	0	30	raploa+microfil	1	0	0	1	0	0	0	0	0	0	1	13.4	3.7	0.23	6.2	2.86	45.9	0.07	1.2
1141	Female	15-59 years	0	0	occult	1	1	0	0	0	1	0	0	1	0	0	11
1142	Female	<15 years	0	0	no loa	0	0	0	0	0	0	0	0	1	0	0	12.1	7.8	0.51	6.6	2.61	39.6	0.13	1.9
1143	Female	<15 years	0	0	no loa	0	0	0	0	0	0	0	0	1	0	0	11.3	4.7	0.25	5.3	2.06	39	0.35	6.7
1144	Female	15-59 years	0	0	no loa	0	0	0	0	0	0	0	0	1	0	0	11.7			11.2			0.21	1.9
1145	Female	15-59 years	0	0	occult	1	0	0	1	0	0	0	0	0	0	1	12.7	3.6	0.22	6.2	0.97	15.7	0.14	2.2
1147	Female	<15 years	0	0	no loa	0	0	0	0	0	0	0	0	1	0	0	11.9	0.7	0.04	6.1	0.79	12.9	0.16	2.7
1148	Male	15-59 years	0	0	no loa	0	0	0	0	0	0	0	0	1	0	0	14.4	2	0.14	7.2	2.71	37.6	0.12	1.7
1149	Female	15-59 years	0	0	occult	1	0	0	0	0	0	0	0	0	0	0	10.4	11.7	0.92	7.9	2.14	27.2	0.09	1.1
1150	Male	15-59 years	0	0	occult	1	1	0	0	0	1	1	0	1	1	1	15.1	3.2	0.21	6.5	1.54	23.5	0.94	14.4
1151	Female	15-59 years	0	0	no loa	0	0	0	0	0	0	0	0	1	0	0	13.8	7	0.81	11.5	3.18	27.6	0.14	1.2
1152	Female	15-59 years	0	0	no loa	0	0	0	1	0	0	0	1	0	0	0	14.1	1.6	0.08	4.8	1.2	25.3	0.06	1.3
1153	Female	15-59 years	0	0	occult	1	0	0	1	0	0	1	0	0	1	0	12.5	8.5	0.74	8.7	1.93	22.2	0.13	1.5
1154	Female	15-59 years	0	0	occult	1	0	0	0	0	0	0	0	0	0	0	11.3	5.3	0.4	7.6	1.98	25.9	0.11	1.4
1155	Female	15-59 years	0	0	occult	1	0	0	0	0	0	0	0	1	0	0	12.1	2.4	0.2	8.3	2.54	30.6	0.12	1.5
1156	Female	<15 years	0	0	no loa	0	0	0	0	0	0	1	0	1	1	1	12.7
1157	Male	<15 years	0	0	occult	1	0	0	0	0	0	0	0	0	0	0	12.3
1158	Male	<15 years	0	100	microfilaraem	1	0	0	0	0	0	0	0	1	0	0	10	2.6	0.21	8.1	3.55	43.8	0.14	1.7
1159	Female	<15 years	0	0	no loa	0	0	0	0	0	1	0	0	0	0	1	11.3	1.5	0.15	10	3.18	31.7	2.65	26.4
1160	Male	15-59 years	0	0	no loa	0	0	0	0	0	0	0	0	0	0	0	12	7.6	0.41	5.5	1.95	35.8	0.08	1.4
1161	Male	15-59 years	0	0	no loa	0	0	0	0	0	0	0	0	0	0	0	13.7	8.6	0.54	6.2	1.78	28.5	0.06	0.2
1162	Male	15-59 years	0	0	occult	1	0	0	0		0	0	0	0	0	1	13	4.6	0.3	6.6	2.05	31.2	0.09	1.4
1163	Male	15-59 years	0	0	no loa	0	0	0	0	0	0	0	0	1	0	1	16.3	5.9	0.44	7.5	1.98	26.5	0.4	5.3
1164	Male	15-59 years	0	0	no loa	0	0	1	0	0	0	0	1	0	0	0	13.9	4.7	0.28	6.1	2.1	34.6	0.69	11.4
1165	Male	15-59 years	0	0	no loa	0	0	0	0	1	0	0	0	1	1	0	13.6	4.5	0.31	6.8	2.31	33.9	0.07	1
1166	Female	15-59 years	0	0	no loa	0	1	0	1	0	0	0	0	1	0	0	13.5	11.6	0.68	5.9	2.16	36.9	0.08	1.3
1167	Female	15-59 years	0	0	no loa	0	0	0	1	0	0	0	0	1	0	0	13.8
1168	Male	15-59 years	0	0	no loa	0	0	0	1	1	0	0	0	1	0	1	14.3	4.1	0.25	6.1	1.78	29.1	0.09	1.4
1169	Male	15-59 years	0	0	no loa	0	0	0	1	0	0	0	0	0	0	0	14.8	11.2	0.72	6.4	2.25	35	0.16	2.5
1170	Male	15-59 years	0	450	microfilaraem	1	0	0	0	1	0	0	0	0	0	0	15.2	11.6	0.86	7.4	1.98	26.7	0.12	1.6
1171	Male	15-59 years	0	3200	raploa+microfil	1	0	0	0	0	0	0	0	0	1	0	13.7	5.2	0.35	6.8	0.93	43.4	0.07	1.1
1172	Male	15-59 years	0	0	no loa	0	0	1	0	0	0	0	0	0	0	0	13.7	9.6	0.54	5.6	2.2	39	0.05	0.9
1173	Male	15-59 years	0	0	no loa	0	0	0	1	0	0	0	0	0	0	0	15.5	9.9	1.05	10.6	5.27	49.7	0.88	8.3
1174	Male	15-59 years	0	0	occult	1	0	0	0	0	0	0	0	1	1	1	14.2	1.9	0.1	5.1	2.17	42.4	0.06	1.2
1175	Female	15-59 years	0	0	no loa	0	0	0	0	0	0	0	0	1	0	0	12	3.6	0.22	6.1	2.77	45.1	0.06	1
1176	Female	>= 60 Years	0	0	no loa	0	0	0	0	0	0	0	0	1	0	0	11.8	12.9	0.43	3.3	1.05	31.9	0.06	1.9
1177	Male	15-59 years	0	0	no loa	0	0	0	0	0	0	0	0	0	0	0	15.1	8.9	0.53	6	2.26	37.7	0.09	1.5
1178	Female	15-59 years	0	0	no loa	0	0	0	0	0	0	0	0	0	1	0	13.3	3.9	0.25	6.4	2.83	44	0.06	1
1179	Female	15-59 years	0	0	occult	1	0	0	0	0	0	0	0	1	0	0	12.4	13.1	1.14	8.7	2.84	32.7	0.13	1.5
1180	Female	15-59 years	0	0	no loa	0	0	0	1	0	0	0	0	1	0	0	12.6	2.7	0.3	11	6.09	55.5	0.14	1.3
1181	Male	15-59 years	0	0	no loa	0	1	0	1	0	0	0	0	0	0	1	11.7	1.2	0.1	8.3	4.92	59.5	0.15	1.8
1182	Female	15-59 years	0	0	occult	1	0	0	1	0	0	0	0	1	0	1	13.2	19.5	1.46	7.5	3.28	43.8	0.07	0.9
1183	Female	15-59 years	0	0	no loa	0	0	0	0	0	0	1	0	1	0	0	11.2	6.8	0.46	6.8	2.75	40.6	0.09	1.3
1184	Male	15-59 years	0	0	occult	1	0	0	0	0	0	0	0	0	0	0	9.1	2.6	0.16	6.3	2.53	39.9	0.05	0.8
1185	Male	15-59 years	0	0	no loa	0	0	0	0	1	0	0	0	1	0	0	11.8	7.4	0.38	5.2	2.81	54.3	0.05	0.9
1186	Female	<15 years	0	0	no loa	0	0	0	0	0	0	0	0	0	0	0	11.7	19.6	1.92	9.8	2.57	26.2	0.13	1.3
1187	Female	>= 60 Years	0	0	no loa	0	0	0	0	0	0	0	0	1	0	0	12.6	5.4		5.3	2.8	48	0.06	1
1188	Male	>= 60 Years	0	0	no loa	0	0	0	0	0	0	0	0	1	0	0	11.7	1.4	0.1	7.1	3.84	54.1	0.06	0.8
1189	Male	15-59 years	0	0	occult	1	0	0	0	0	1	0	0	1	0	0	14.2	7	0.47	6.8	2.25	33.2	0.11	1.6
1190	Male	15-59 years	1	1	raploa+microfil	1	0	0	0	0	0	0	0	0	1	1	14.8	4.3	0.21	5	1.61	32.3	0.06	1.2
1191	Female	>= 60 Years	0	5350	microfilaraem	1	0	0	1	0	0	0	0	1	0	0	11.8	22.8	1.1	4.8	1.66	34.6	0.03	0.7
1192	Male	15-59 years	0	3800	raploa+microfil	1	1	0	0	0	0	0	1	0	0	1	14.4			12			0.2	1.7
1193	Male	15-59 years	0	0	occult	1	0	0	1	0	0	0	0	0	0	0	14.9	1.6	0.1	6	2.6	43.2	0.11	1.8
1194	Male	>= 60 Years	0	0	no loa	0	0	0	0	0	0	0	0	0	0	0	15.5	0.7	0.05	7.1	3.34	47.1	0.1	1.4
1195	Male	15-59 years	0	350	raploa+microfil	1	1	0	0	0	1	0	1	1	1	0	11.1			12.5			0.1	0.8
1196	Male	15-59 years	0	0	no loa	0	0	0	1	0	1	0	0	0	0	1	12.6	15.6	0.66	4.3	0.8	18.8	0.04	0.9
1197	Male	15-59 years	0	0	no loa	0	0	0	0	0	0	0	0	1	0	0	13.1	2	0.1	4.8	1.99	41	0.07	1.4
1198	Male	15-59 years	0	0	occult	1	0	0	0	1	0	0	0	1	0	0	14.3	7	0.39	5.6	1.61	28.9	0.87	15.6
1199	Male	15-59 years	0	0	no loa	0	0	0	0	0	0	0	0	0	1	0	13.2	2.3	0.09	4.1	1.48	36.4	0.04	1
1200	Male	15-59 years	0	0	no loa	0	0	0	0	0	0	0	0	0	0	1	13.3	2.5	0.12	4.8	1.79	37.1	0.12	2.4
1201	Male	>= 60 Years	0	0	no loa	0	0	1	0	0	0	0	0	0	0	0	13.9	16.2	1.27	7.9	3.03	38.6	0.16	2
1202	Female	15-59 years	0	0	occult	1	0	0	1	0	0	0	0	1	0	0	12.6	8.8	0.39	4.4	2	45.5	0.03	0.7
1203	Female	15-59 years	0	0	occult	1	0	1	0	0	0	0	1	1	0	0	11.9	2	0.11	5.5	2.14	38.8	0.06	1
1204	Female	>= 60 Years	0	0	no loa	0	0	0	0	0	0	0	0	1		1	11.9	6.4	0.42	6.5	2.43	37.4	0.06	1
1205	Female	>= 60 Years	0	0	no loa	0	0	0	0	0	0	0	0	1	0	0	12	7.3	0.31	4.2	1.03	24.4	0.05	1.2
1206	Female	>= 60 Years	0	0	no loa	0	0	0	1	0	0	0	0	0	0	0	13.3	2.7	0.27	9.8	5.73	58.3	0.14	1.4
1207	Female	15-59 years	0	0	no loa	0	0	0	0	0	0	0	0	0	0	0	11.8	3	0.15	5.1	1.87	37.1	0.05	0.9
1208	Female	15-59 years	0	0	no loa	0	1	0	1	0	0	0	1	0	0	0	12.6	16	1.14	7.1	2.98	41.7	0.09	1.2
1209	Female	15-59 years	0	0	no loa	0	0	0	0	0	0	0	0	1	0	0	12.3	3.3	0.12	3.6	1.46	39.9	0.03	0.8
1210	Female	15-59 years	0	0	no loa	0	0	0	1	0	0	0	0	1	0	0	12.4	2.3	0.1	4.3	1.61	37.7	0.04	0.9
1211	Male	15-59 years	0	0	no loa	0	0	0	0	0	0	0	0	0	0	0	13.2			10.8			0.4	3.7
1212	Female	15-59 years	0	0	occult	1	0	0	1	0	0	0	0	1	0	0	11.5	4.1	0.22	5.4	1.93	35.6	0.99	18.2
1213	Female	15-59 years	0	0	no loa	0	0	0	0	0	0	0	0	0	0	0	12.2	2.8	0.18	6.4	2.67	41.6	0.08	1.3
1214	Female	15-59 years	0	0	no loa	0	0	0	1	0	0	0	0	1	0	1	11.9	5.1	0.37	7.2	2.28	31.8	0.08	1.1
1215	Male	15-59 years	0	0	no loa	0	0	0	0	0	0	0	0	0	0	0	10.3			3.9			0.02	0.6
1216	Female	15-59 years	0	0	no loa	0	0	0	0	0	0	0	0	0	0	1	14	2.3	0.14	5.9	2.59	44	0.15	2.6
1217	Female	15-59 years	0	0	no loa	0	0	0	1	0	0	0	0	1	0	0	10.3	2.1	0.09	4.1	1.19	28.8	0.04	1
1218	Female	>= 60 Years	0	0	no loa	0	0	0	0	0	0	0	0	1	0	0	14	3.3	0.18	5.5	2.27	41.2	0.2	3.7
1219	Male	15-59 years	0	0	no loa	0	0	0	0	0	1	0	0	0	0	0	12.9	4.9	0.21	4.2	1.46	34.5	0.48	11.3
1220	Female	15-59 years	0	0	no loa	0	0	0	1	0	0	0	0	1	0	1	12.5	4.3	0.2	4.7	1.79	38	0.24	5.2
1221	Female	<15 years	0	0	no loa	0	0	0	0	0	0	0	0	0	0	1	13.3	13.5	1.1	8.1	1.97	24.3	0.12	1.5
1222	Male	15-59 years	0	0	no loa	0	0	0	0	0	0	0	0	1	0	0	13.8	4.5	0.37	8.2	3.3	40.2	0.21	2.5
1223	Female	<15 years	0	0	no loa	0	0	0	0	0	0	0	0	1	0	0	12.4	7.8	0.66	8.5	3.58	42.1	0.09	1.1
1224	Male	15-59 years	0	0	no loa	0	0	0	1	0	0	1	0	1	0	0	14.7	3.2	0.15	4.8	2.02	42.6	0.09	1.9
1225	Male	<15 years	0	0	no loa	0	1	0	0	0	1	0	0	1	0	0	11.6	3.6	0.18	5	1.56	31.3	0.04	0.9
1226	Female	15-59 years	0	0	occult	1	0	0	0	0	0	0	0	1	0	0	12.7	13.9	1.17	8.4	3	35.7	0.1	1.2
1227	Female	15-59 years	0	0	occult	1	0	0	1	0	0	0	0	0	0	0	13	15.4	0.9	5.8	1.64	28.2	0.76	13
1228	Female	15-59 years	0	0	no loa	0	0	0	0	0	0	0	0	0	0	0	8.3	7.4	0.3	4.1	1.78	43.5	0.03	0.7
1229	Male	15-59 years	0	0	no loa	0	0	0	0	0	0	0	0	0	0	0	14.3	3.4	0.3	8.7	4.24	48.9	0.23	2.7
1230	Male	15-59 years	0	0	no loa	0	0	0	1	0	0	0	0	0	0	0	12.7			8.9			0.31	3.5
1231	Male	>= 60 Years	0	0	occult	1	0	0	0	0	0	0	0	0	0	1	20.9	3.4	0.15	4.5	1.24	27.9	1.21	27.2
1232	Male	15-59 years	0	0	no loa	0	0	0	0	0	0	0	0	0	0	0	12.5	16	1.07	6.7	1.39	20.8	0.09	1.4
1233	Male	15-59 years	0	0	no loa	0	0	0	1	0	0	0	0	1	1	0	14.3	1.4	0.1	7.3	3.42	49.5	0.09	1.3
1234	Male	15-59 years	0	0	no loa	0	0	0	0	0	0	0	0	0	0	1	13.1	3.8	0.17	4.4	1.73	39.3	0.06	1.2
1235	Female	15-59 years	0	450	raploa+microfil	1	0	0	1	0	0	0	0	1	0	1	11.8	16.7	1.19	7.1	2.57	36	0.08	1.1

## Sheet: Legend
Legend
ID	ID
sex	sex
agegroup	age group
Mansonella PCR	0 = negative	1= positive
LL_microfilaremia	Loa loa microfilaremia per mL
Loa groups	occult=EW	microfilarem = MF	raploa+microfilarem= EWMF	no loa = NL
PosNeg	loa positive = 1	loa negative = 0
art_history	arthralgia positive = 1	negative = 0
fatigue	positive = 1	negative = 0
headache	positive = 1	negative = 0
paralysis	positive = 1	negative = 0
paresthesia	positive = 1	negative = 0
urticaria	positive = 1	negative = 0
mya_history	positive = 1	negative = 0
pru_history	positive = 1	negative = 0
swelling	positive = 1	negative = 0
cs_history	positive = 1	negative = 0
hb	haemoglobine mg/dl
eosperc	eosinophils %
eos_abs	absolute eosinophils
wbc	white blood cell count
neu_abs	absolute neutrophils
neuperc	neutrophils %
bas_abs	absolute basophils
basperc	basophils %
